# Supplementary material for: Adult neurogenesis in the mushroom bodies of red flour beetles (Tribolium castaneum, Herbst) is influenced by the olfactory environment
Source: Sci Rep. 2020 Jan 23;10:1090. doi: 10.1038/s41598-020-57639-x (PMC6978414; doi:10.1038/s41598-020-57639-x)
Supplement: Supplementary file 2 — Dataset 1. [file 41598_2020_57639_MOESM2_ESM.xlsx]

## Sheet: adult born KCbs
specimen	group	strain	sex	age	NB_number	NB_state	cells	countedby
2014-12-22_Tcas-SB_A0-A1_f_DAPI_EdU_Repo_1	group reared	San Bernadino	female	A0	CA 1.1	present	11	Björn Trebels
2014-12-22_Tcas-SB_A0-A1_f_DAPI_EdU_Repo_1	group reared	San Bernadino	female	A0	CA 1.2	missing/unusable	6	Björn Trebels
2014-12-22_Tcas-SB_A0-A1_f_DAPI_EdU_Repo_1	group reared	San Bernadino	female	A0	CA 2.1	present	11	Björn Trebels
2014-12-22_Tcas-SB_A0-A1_f_DAPI_EdU_Repo_1	group reared	San Bernadino	female	A0	CA 2.2	missing/unusable	5	Björn Trebels
2014-12-22_Tcas-SB_A0-A1_f_DAPI_EdU_Repo_2	group reared	San Bernadino	female	A0	CA 1.1	missing/unusable	8	Björn Trebels
2014-12-22_Tcas-SB_A0-A1_f_DAPI_EdU_Repo_2	group reared	San Bernadino	female	A0	CA 1.2	missing/unusable	7	Björn Trebels
2014-12-22_Tcas-SB_A0-A1_f_DAPI_EdU_Repo_2	group reared	San Bernadino	female	A0	CA 2.1	missing/unusable	9	Björn Trebels
2014-12-22_Tcas-SB_A0-A1_f_DAPI_EdU_Repo_2	group reared	San Bernadino	female	A0	CA 2.2	missing/unusable	9	Björn Trebels
2014-12-22_Tcas-SB_A0-A1_m_DAPI_EdU_Repo_1	group reared	San Bernadino	male	A0	CA 1.1	missing/unusable	8	Björn Trebels
2014-12-22_Tcas-SB_A0-A1_m_DAPI_EdU_Repo_1	group reared	San Bernadino	male	A0	CA 1.2	missing/unusable	5	Björn Trebels
2014-12-22_Tcas-SB_A0-A1_m_DAPI_EdU_Repo_1	group reared	San Bernadino	male	A0	CA 2.1	missing/unusable	5	Björn Trebels
2014-12-22_Tcas-SB_A0-A1_m_DAPI_EdU_Repo_1	group reared	San Bernadino	male	A0	CA 2.2	missing/unusable	8	Björn Trebels
2014-12-22_Tcas-SB_A0-A1_m_DAPI_EdU_Repo_2	group reared	San Bernadino	male	A0	CA 1.1	missing/unusable	8	Björn Trebels
2014-12-22_Tcas-SB_A0-A1_m_DAPI_EdU_Repo_2	group reared	San Bernadino	male	A0	CA 1.2	missing/unusable	0	Björn Trebels
2014-12-22_Tcas-SB_A0-A1_m_DAPI_EdU_Repo_2	group reared	San Bernadino	male	A0	CA 2.1	missing/unusable	9	Björn Trebels
2014-12-22_Tcas-SB_A0-A1_m_DAPI_EdU_Repo_2	group reared	San Bernadino	male	A0	CA 2.2	missing/unusable	9	Björn Trebels
2014-12-22_Tcas-SB_A0-A1_m_DAPI_EdU_Repo_3	group reared	San Bernadino	male	A0	CA 1.1	present	12	Björn Trebels
2014-12-22_Tcas-SB_A0-A1_m_DAPI_EdU_Repo_3	group reared	San Bernadino	male	A0	CA 1.2	present	15	Björn Trebels
2014-12-22_Tcas-SB_A0-A1_m_DAPI_EdU_Repo_3	group reared	San Bernadino	male	A0	CA 2.1	present	10	Björn Trebels
2014-12-22_Tcas-SB_A0-A1_m_DAPI_EdU_Repo_3	group reared	San Bernadino	male	A0	CA 2.2	missing/unusable	0	Björn Trebels
2015-02-18_hexenol_Tcas-SB_A0-A1_f_DAPI_Syn_EdU_Repo_1	cis-3-hexenol enriched	San Bernadino	female	A0	CA 1.1	present	5	Björn Trebels
2015-02-18_hexenol_Tcas-SB_A0-A1_f_DAPI_Syn_EdU_Repo_1	cis-3-hexenol enriched	San Bernadino	female	A0	CA 1.2	present	4	Björn Trebels
2015-02-18_hexenol_Tcas-SB_A0-A1_f_DAPI_Syn_EdU_Repo_1	cis-3-hexenol enriched	San Bernadino	female	A0	CA 2.1	present	7	Björn Trebels
2015-02-18_hexenol_Tcas-SB_A0-A1_f_DAPI_Syn_EdU_Repo_1	cis-3-hexenol enriched	San Bernadino	female	A0	CA 2.2	missing/unusable	0	Björn Trebels
2015-02-18_hexenol_Tcas-SB_A0-A1_f_DAPI_Syn_EdU_Repo_2	cis-3-hexenol enriched	San Bernadino	female	A0	CA 1.1	present	9	Björn Trebels
2015-02-18_hexenol_Tcas-SB_A0-A1_f_DAPI_Syn_EdU_Repo_2	cis-3-hexenol enriched	San Bernadino	female	A0	CA 1.2	present	7	Björn Trebels
2015-02-18_hexenol_Tcas-SB_A0-A1_f_DAPI_Syn_EdU_Repo_2	cis-3-hexenol enriched	San Bernadino	female	A0	CA 2.1	present	9	Björn Trebels
2015-02-18_hexenol_Tcas-SB_A0-A1_f_DAPI_Syn_EdU_Repo_2	cis-3-hexenol enriched	San Bernadino	female	A0	CA 2.2	present	3	Björn Trebels
2015-02-18_hexenol_Tcas-SB_A0-A1_f_DAPI_Syn_EdU_Repo_3	cis-3-hexenol enriched	San Bernadino	female	A0	CA 1.1	present	5	Björn Trebels
2015-02-18_hexenol_Tcas-SB_A0-A1_f_DAPI_Syn_EdU_Repo_3	cis-3-hexenol enriched	San Bernadino	female	A0	CA 1.2	present	5	Björn Trebels
2015-02-18_hexenol_Tcas-SB_A0-A1_f_DAPI_Syn_EdU_Repo_3	cis-3-hexenol enriched	San Bernadino	female	A0	CA 2.1	present	6	Björn Trebels
2015-02-18_hexenol_Tcas-SB_A0-A1_f_DAPI_Syn_EdU_Repo_3	cis-3-hexenol enriched	San Bernadino	female	A0	CA 2.2	missing/unusable	0	Björn Trebels
2015-02-18_hexenol_Tcas-SB_A0-A1_m_DAPI_Syn_EdU_Repo_3	cis-3-hexenol enriched	San Bernadino	male	A0	CA 1.1	present	4	Björn Trebels
2015-02-18_hexenol_Tcas-SB_A0-A1_m_DAPI_Syn_EdU_Repo_3	cis-3-hexenol enriched	San Bernadino	male	A0	CA 1.2	present	10	Björn Trebels
2015-02-18_hexenol_Tcas-SB_A0-A1_m_DAPI_Syn_EdU_Repo_3	cis-3-hexenol enriched	San Bernadino	male	A0	CA 2.1	present	5	Björn Trebels
2015-02-18_hexenol_Tcas-SB_A0-A1_m_DAPI_Syn_EdU_Repo_3	cis-3-hexenol enriched	San Bernadino	male	A0	CA 2.2	present	6	Björn Trebels
2015-02-18_hexenol_Tcas-SB_A0-A1_m_DAPI_Syn_EdU_Repo_4	cis-3-hexenol enriched	San Bernadino	male	A0	CA 1.1	present	10	Björn Trebels
2015-02-18_hexenol_Tcas-SB_A0-A1_m_DAPI_Syn_EdU_Repo_4	cis-3-hexenol enriched	San Bernadino	male	A0	CA 1.2	present	13	Björn Trebels
2015-02-18_hexenol_Tcas-SB_A0-A1_m_DAPI_Syn_EdU_Repo_4	cis-3-hexenol enriched	San Bernadino	male	A0	CA 2.1	present	10	Björn Trebels
2015-02-18_hexenol_Tcas-SB_A0-A1_m_DAPI_Syn_EdU_Repo_4	cis-3-hexenol enriched	San Bernadino	male	A0	CA 2.2	present	12	Björn Trebels
2015-02-19_hexenol_Tcas-SB_A0-A1_f_DAPI_Syn_EdU_Repo_1	cis-3-hexenol enriched	San Bernadino	female	A0	CA 1.1	present	5	Björn Trebels
2015-02-19_hexenol_Tcas-SB_A0-A1_f_DAPI_Syn_EdU_Repo_1	cis-3-hexenol enriched	San Bernadino	female	A0	CA 1.2	present	7	Björn Trebels
2015-02-19_hexenol_Tcas-SB_A0-A1_f_DAPI_Syn_EdU_Repo_1	cis-3-hexenol enriched	San Bernadino	female	A0	CA 2.1	present	11	Björn Trebels
2015-02-19_hexenol_Tcas-SB_A0-A1_f_DAPI_Syn_EdU_Repo_1	cis-3-hexenol enriched	San Bernadino	female	A0	CA 2.2	missing/unusable	0	Björn Trebels
2015-02-19_hexenol_Tcas-SB_A0-A1_f_DAPI_Syn_EdU_Repo_2	cis-3-hexenol enriched	San Bernadino	female	A0	CA 1.1	present	11	Björn Trebels
2015-02-19_hexenol_Tcas-SB_A0-A1_f_DAPI_Syn_EdU_Repo_2	cis-3-hexenol enriched	San Bernadino	female	A0	CA 1.2	present	12	Björn Trebels
2015-02-19_hexenol_Tcas-SB_A0-A1_f_DAPI_Syn_EdU_Repo_2	cis-3-hexenol enriched	San Bernadino	female	A0	CA 2.1	present	10	Björn Trebels
2015-02-19_hexenol_Tcas-SB_A0-A1_f_DAPI_Syn_EdU_Repo_2	cis-3-hexenol enriched	San Bernadino	female	A0	CA 2.2	present	13	Björn Trebels
2015-02-19_hexenol_Tcas-SB_A0-A1_m_DAPI_Syn_EdU_Repo_2	cis-3-hexenol enriched	San Bernadino	male	A0	CA 1.1	present	8	Björn Trebels
2015-02-19_hexenol_Tcas-SB_A0-A1_m_DAPI_Syn_EdU_Repo_2	cis-3-hexenol enriched	San Bernadino	male	A0	CA 1.2	present	8	Björn Trebels
2015-02-19_hexenol_Tcas-SB_A0-A1_m_DAPI_Syn_EdU_Repo_2	cis-3-hexenol enriched	San Bernadino	male	A0	CA 2.1	present	10	Björn Trebels
2015-02-19_hexenol_Tcas-SB_A0-A1_m_DAPI_Syn_EdU_Repo_2	cis-3-hexenol enriched	San Bernadino	male	A0	CA 2.2	present	8	Björn Trebels
2015-02-19_hexenol_Tcas-SB_A0-A1_m_DAPI_Syn_EdU_Repo_3	cis-3-hexenol enriched	SB	male	A0	CA 1.1	present	13	Björn Trebels
2015-02-19_hexenol_Tcas-SB_A0-A1_m_DAPI_Syn_EdU_Repo_3	cis-3-hexenol enriched	SB	male	A0	CA 1.2	present	13	Björn Trebels
2015-02-19_hexenol_Tcas-SB_A0-A1_m_DAPI_Syn_EdU_Repo_3	cis-3-hexenol enriched	SB	male	A0	CA 2.1	present	14	Björn Trebels
2015-02-19_hexenol_Tcas-SB_A0-A1_m_DAPI_Syn_EdU_Repo_3	cis-3-hexenol enriched	SB	male	A0	CA 2.2	present	19	Björn Trebels
2015-02-19_hexenol_Tcas-SB_A0-A1_m_DAPI_Syn_EdU_Repo_5	cis-3-hexenol enriched	EF1B-DsRed	male	A0	CA 1.1	present	12	Björn Trebels
2015-02-19_hexenol_Tcas-SB_A0-A1_m_DAPI_Syn_EdU_Repo_5	cis-3-hexenol enriched	EF1B-DsRed	male	A0	CA 1.2	present	11	Björn Trebels
2015-02-19_hexenol_Tcas-SB_A0-A1_m_DAPI_Syn_EdU_Repo_5	cis-3-hexenol enriched	EF1B-DsRed	male	A0	CA 2.1	present	11	Björn Trebels
2015-02-19_hexenol_Tcas-SB_A0-A1_m_DAPI_Syn_EdU_Repo_5	cis-3-hexenol enriched	EF1B-DsRed	male	A0	CA 2.2	present	9	Björn Trebels
2015-10-11_Tcas-SB_A0_m_DAPI_Syn_EdU_3	group reared	San Bernadino	male	A0	CA 1.1	present	13	Björn Trebels
2015-10-11_Tcas-SB_A0_m_DAPI_Syn_EdU_3	group reared	San Bernadino	male	A0	CA 1.2	present	15	Björn Trebels
2015-10-11_Tcas-SB_A0_m_DAPI_Syn_EdU_3	group reared	San Bernadino	male	A0	CA 2.1	missing/unusable	0	Björn Trebels
2015-10-11_Tcas-SB_A0_m_DAPI_Syn_EdU_3	group reared	San Bernadino	male	A0	CA 2.2	missing/unusable	0	Björn Trebels
2015-10-11_Tcas-SB_A0-A1_f_DAPI_Syn_EdU_1	group reared	San Bernadino	female	A0	CA 1.1	present	17	Björn Trebels
2015-10-11_Tcas-SB_A0-A1_f_DAPI_Syn_EdU_1	group reared	San Bernadino	female	A0	CA 1.2	present	22	Björn Trebels
2015-10-11_Tcas-SB_A0-A1_f_DAPI_Syn_EdU_1	group reared	San Bernadino	female	A0	CA 2.1	present	8	Björn Trebels
2015-10-11_Tcas-SB_A0-A1_f_DAPI_Syn_EdU_1	group reared	San Bernadino	female	A0	CA 2.2	present	18	Björn Trebels
2015-10-11_Tcas-SB_A0-A1_m_DAPI_Syn_EdU_3	group reared	San Bernadino	male	A0	CA 1.1	missing/unusable	0	Björn Trebels
2015-10-11_Tcas-SB_A0-A1_m_DAPI_Syn_EdU_3	group reared	San Bernadino	male	A0	CA 1.2	missing/unusable	0	Björn Trebels
2015-10-11_Tcas-SB_A0-A1_m_DAPI_Syn_EdU_3	group reared	San Bernadino	male	A0	CA 2.1	present	15	Björn Trebels
2015-10-11_Tcas-SB_A0-A1_m_DAPI_Syn_EdU_3	group reared	San Bernadino	male	A0	CA 2.2	present	14	Björn Trebels
2015-10-11_Tcas-SB_A0-A1_m_DAPI_Syn_EdU_5	group reared	San Bernadino	male	A0	CA 1.1	present	18	Björn Trebels
2015-10-11_Tcas-SB_A0-A1_m_DAPI_Syn_EdU_5	group reared	San Bernadino	male	A0	CA 1.2	present	19	Björn Trebels
2015-10-11_Tcas-SB_A0-A1_m_DAPI_Syn_EdU_5	group reared	San Bernadino	male	A0	CA 2.1	present	15	Björn Trebels
2015-10-11_Tcas-SB_A0-A1_m_DAPI_Syn_EdU_5	group reared	San Bernadino	male	A0	CA 2.2	present	17	Björn Trebels
2015-10-11_Tcas-SB_A0-A1_m_DAPI_Syn_EdU_6	group reared	San Bernadino	male	A0	CA 1.1	present	19	Björn Trebels
2015-10-11_Tcas-SB_A0-A1_m_DAPI_Syn_EdU_6	group reared	San Bernadino	male	A0	CA 1.2	present	17	Björn Trebels
2015-10-11_Tcas-SB_A0-A1_m_DAPI_Syn_EdU_6	group reared	San Bernadino	male	A0	CA 2.1	missing/unusable	0	Björn Trebels
2015-10-11_Tcas-SB_A0-A1_m_DAPI_Syn_EdU_6	group reared	San Bernadino	male	A0	CA 2.2	missing/unusable	0	Björn Trebels
2016-01-19_Tcas-EF1B_A0-A1_f_DAPI_EdU_1	group reared	EF1B-DsRed	female	A0	CA 1.1	present	6	Björn Trebels
2016-01-19_Tcas-EF1B_A0-A1_f_DAPI_EdU_1	group reared	EF1B-DsRed	female	A0	CA 1.2	present	13	Björn Trebels
2016-01-19_Tcas-EF1B_A0-A1_f_DAPI_EdU_1	group reared	EF1B-DsRed	female	A0	CA 2.1	present	21	Björn Trebels
2016-01-19_Tcas-EF1B_A0-A1_f_DAPI_EdU_1	group reared	EF1B-DsRed	female	A0	CA 2.2	present	20	Björn Trebels
2016-01-19_Tcas-EF1B_A0-A1_f_DAPI_EdU_2	group reared	EF1B-DsRed	female	A0	CA 1.1	present	20	Björn Trebels
2016-01-19_Tcas-EF1B_A0-A1_f_DAPI_EdU_2	group reared	EF1B-DsRed	female	A0	CA 1.2	present	21	Björn Trebels
2016-01-19_Tcas-EF1B_A0-A1_f_DAPI_EdU_2	group reared	EF1B-DsRed	female	A0	CA 2.1	present	21	Björn Trebels
2016-01-19_Tcas-EF1B_A0-A1_f_DAPI_EdU_2	group reared	EF1B-DsRed	female	A0	CA 2.2	present	19	Björn Trebels
2016-01-19_Tcas-EF1B_A0-A1_f_DAPI_EdU_5	group reared	San Bernadino	female	A0	CA 1.1	present	18	Björn Trebels
2016-01-19_Tcas-EF1B_A0-A1_f_DAPI_EdU_5	group reared	San Bernadino	female	A0	CA 1.2	present	19	Björn Trebels
2016-01-19_Tcas-EF1B_A0-A1_f_DAPI_EdU_5	group reared	San Bernadino	female	A0	CA 2.1	missing/unusable	0	Björn Trebels
2016-01-19_Tcas-EF1B_A0-A1_f_DAPI_EdU_5	group reared	San Bernadino	female	A0	CA 2.2	missing/unusable	0	Björn Trebels
2016-02-23_hexenol_Tcas-EF1B_A0-A1_f_DAPI_EdU_1	cis-3-hexenol enriched	EF1B-DsRed	female	A0	CA 1.1	present	17	Björn Trebels
2016-02-23_hexenol_Tcas-EF1B_A0-A1_f_DAPI_EdU_1	cis-3-hexenol enriched	EF1B-DsRed	female	A0	CA 1.2	present	19	Björn Trebels
2016-02-23_hexenol_Tcas-EF1B_A0-A1_f_DAPI_EdU_1	cis-3-hexenol enriched	EF1B-DsRed	female	A0	CA 2.1	present	16	Björn Trebels
2016-02-23_hexenol_Tcas-EF1B_A0-A1_f_DAPI_EdU_1	cis-3-hexenol enriched	EF1B-DsRed	female	A0	CA 2.2	present	11	Björn Trebels
2016-02-23_hexenol_Tcas-EF1B_A0-A1_f_DAPI_EdU_2	cis-3-hexenol enriched	EF1B-DsRed	female	A0	CA 1.1	present	19	Björn Trebels
2016-02-23_hexenol_Tcas-EF1B_A0-A1_f_DAPI_EdU_2	cis-3-hexenol enriched	EF1B-DsRed	female	A0	CA 1.2	present	16	Björn Trebels
2016-02-23_hexenol_Tcas-EF1B_A0-A1_f_DAPI_EdU_2	cis-3-hexenol enriched	EF1B-DsRed	female	A0	CA 2.1	present	14	Björn Trebels
2016-02-23_hexenol_Tcas-EF1B_A0-A1_f_DAPI_EdU_2	cis-3-hexenol enriched	EF1B-DsRed	female	A0	CA 2.2	present	7	Björn Trebels
2016-02-23_hexenol_Tcas-EF1B_A0-A1_f_DAPI_EdU_3	cis-3-hexenol enriched	EF1B-DsRed	female	A0	CA 1.1	present	12	Björn Trebels
2016-02-23_hexenol_Tcas-EF1B_A0-A1_f_DAPI_EdU_3	cis-3-hexenol enriched	EF1B-DsRed	female	A0	CA 1.2	present	14	Björn Trebels
2016-02-23_hexenol_Tcas-EF1B_A0-A1_f_DAPI_EdU_3	cis-3-hexenol enriched	EF1B-DsRed	female	A0	CA 2.1	present	10	Björn Trebels
2016-02-23_hexenol_Tcas-EF1B_A0-A1_f_DAPI_EdU_3	cis-3-hexenol enriched	EF1B-DsRed	female	A0	CA 2.2	present	16	Björn Trebels
2016-02-23_hexenol_Tcas-EF1B_A0-A1_f_DAPI_EdU_4	cis-3-hexenol enriched	EF1B-DsRed	female	A0	CA 1.1	present	15	Björn Trebels
2016-02-23_hexenol_Tcas-EF1B_A0-A1_f_DAPI_EdU_4	cis-3-hexenol enriched	EF1B-DsRed	female	A0	CA 1.2	present	14	Björn Trebels
2016-02-23_hexenol_Tcas-EF1B_A0-A1_f_DAPI_EdU_4	cis-3-hexenol enriched	EF1B-DsRed	female	A0	CA 2.1	present	19	Björn Trebels
2016-02-23_hexenol_Tcas-EF1B_A0-A1_f_DAPI_EdU_4	cis-3-hexenol enriched	EF1B-DsRed	female	A0	CA 2.2	present	16	Björn Trebels
2016-02-23_hexenol_Tcas-EF1B_A0-A1_f_DAPI_EdU_5	cis-3-hexenol enriched	EF1B-DsRed	female	A0	CA 1.1	present	15	Björn Trebels
2016-02-23_hexenol_Tcas-EF1B_A0-A1_f_DAPI_EdU_5	cis-3-hexenol enriched	EF1B-DsRed	female	A0	CA 1.2	present	15	Björn Trebels
2016-02-23_hexenol_Tcas-EF1B_A0-A1_f_DAPI_EdU_5	cis-3-hexenol enriched	EF1B-DsRed	female	A0	CA 2.1	present	15	Björn Trebels
2016-02-23_hexenol_Tcas-EF1B_A0-A1_f_DAPI_EdU_5	cis-3-hexenol enriched	EF1B-DsRed	female	A0	CA 2.2	present	13	Björn Trebels
2016-02-23_hexenol_Tcas-EF1B_A0-A1_m_DAPI_EdU_1	cis-3-hexenol enriched	EF1B-DsRed	male	A0	CA 1.1	present	13	Björn Trebels
2016-02-23_hexenol_Tcas-EF1B_A0-A1_m_DAPI_EdU_1	cis-3-hexenol enriched	EF1B-DsRed	male	A0	CA 1.2	present	7	Björn Trebels
2016-02-23_hexenol_Tcas-EF1B_A0-A1_m_DAPI_EdU_1	cis-3-hexenol enriched	EF1B-DsRed	male	A0	CA 2.1	present	12	Björn Trebels
2016-02-23_hexenol_Tcas-EF1B_A0-A1_m_DAPI_EdU_1	cis-3-hexenol enriched	EF1B-DsRed	male	A0	CA 2.2	present	12	Björn Trebels
2016-02-23_hexenol_Tcas-EF1B_A0-A1_m_DAPI_EdU_2	cis-3-hexenol enriched	EF1B-DsRed	male	A0	CA 1.1	present	12	Björn Trebels
2016-02-23_hexenol_Tcas-EF1B_A0-A1_m_DAPI_EdU_2	cis-3-hexenol enriched	EF1B-DsRed	male	A0	CA 1.2	present	14	Björn Trebels
2016-02-23_hexenol_Tcas-EF1B_A0-A1_m_DAPI_EdU_2	cis-3-hexenol enriched	EF1B-DsRed	male	A0	CA 2.1	present	15	Björn Trebels
2016-02-23_hexenol_Tcas-EF1B_A0-A1_m_DAPI_EdU_2	cis-3-hexenol enriched	EF1B-DsRed	male	A0	CA 2.2	present	9	Björn Trebels
2016-02-23_hexenol_Tcas-EF1B_A0-A1_m_DAPI_EdU_3	cis-3-hexenol enriched	EF1B-DsRed	male	A0	CA 1.1	present	15	Björn Trebels
2016-02-23_hexenol_Tcas-EF1B_A0-A1_m_DAPI_EdU_3	cis-3-hexenol enriched	EF1B-DsRed	male	A0	CA 1.2	present	14	Björn Trebels
2016-02-23_hexenol_Tcas-EF1B_A0-A1_m_DAPI_EdU_3	cis-3-hexenol enriched	EF1B-DsRed	male	A0	CA 2.1	present	15	Björn Trebels
2016-02-23_hexenol_Tcas-EF1B_A0-A1_m_DAPI_EdU_3	cis-3-hexenol enriched	EF1B-DsRed	male	A0	CA 2.2	missing/unusable	0	Björn Trebels
2016-10-06_hexenol_dsRNA-Orco_Tcas-SB_A0-A1_f_DAPI_EdU_1	cis-3-hexenol enriched + dsRNA[Orco]	San Bernadino	female	A0	CA 1.1	missing/unusable	0	Björn Trebels
2016-10-06_hexenol_dsRNA-Orco_Tcas-SB_A0-A1_f_DAPI_EdU_1	cis-3-hexenol enriched + dsRNA[Orco]	San Bernadino	female	A0	CA 1.2	missing/unusable	0	Björn Trebels
2016-10-06_hexenol_dsRNA-Orco_Tcas-SB_A0-A1_f_DAPI_EdU_1	cis-3-hexenol enriched + dsRNA[Orco]	San Bernadino	female	A0	CA 2.1	present	14	Björn Trebels
2016-10-06_hexenol_dsRNA-Orco_Tcas-SB_A0-A1_f_DAPI_EdU_1	cis-3-hexenol enriched + dsRNA[Orco]	San Bernadino	female	A0	CA 2.2	present	13	Björn Trebels
2016-10-06_hexenol_dsRNA-Orco_Tcas-SB_A0-A1_m_DAPI_EdU_1	cis-3-hexenol enriched + dsRNA[Orco]	San Bernadino	male	A0	CA 1.1	present	12	Björn Trebels
2016-10-06_hexenol_dsRNA-Orco_Tcas-SB_A0-A1_m_DAPI_EdU_1	cis-3-hexenol enriched + dsRNA[Orco]	San Bernadino	male	A0	CA 1.2	present	12	Björn Trebels
2016-10-06_hexenol_dsRNA-Orco_Tcas-SB_A0-A1_m_DAPI_EdU_1	cis-3-hexenol enriched + dsRNA[Orco]	San Bernadino	male	A0	CA 2.1	present	14	Björn Trebels
2016-10-06_hexenol_dsRNA-Orco_Tcas-SB_A0-A1_m_DAPI_EdU_1	cis-3-hexenol enriched + dsRNA[Orco]	San Bernadino	male	A0	CA 2.2	present	9	Björn Trebels
2016-10-06_hexenol_Tcas-black_A0-A1_f_DAPI_EdU_1	cis-3-hexenol enriched	black	female	A0	CA 1.1	present	19	Björn Trebels
2016-10-06_hexenol_Tcas-black_A0-A1_f_DAPI_EdU_1	cis-3-hexenol enriched	black	female	A0	CA 1.2	present	17	Björn Trebels
2016-10-06_hexenol_Tcas-black_A0-A1_f_DAPI_EdU_1	cis-3-hexenol enriched	black	female	A0	CA 2.1	present	14	Björn Trebels
2016-10-06_hexenol_Tcas-black_A0-A1_f_DAPI_EdU_1	cis-3-hexenol enriched	black	female	A0	CA 2.2	present	10	Björn Trebels
2018-02-28_DMD_Tcas-EF1B_A0-A1_f_DAPI_DsRed_EdU_1-Schaaf	4,8-dimethyldecanal enriched	EF1B-DsRed	female	A0	CA 1.1	present	13	Magdalina Schaaf
2018-02-28_DMD_Tcas-EF1B_A0-A1_f_DAPI_DsRed_EdU_1-Schaaf	4,8-dimethyldecanal enriched	EF1B-DsRed	female	A0	CA 1.2	present	12	Magdalina Schaaf
2018-02-28_DMD_Tcas-EF1B_A0-A1_f_DAPI_DsRed_EdU_1-Schaaf	4,8-dimethyldecanal enriched	EF1B-DsRed	female	A0	CA 2.1	present	12	Magdalina Schaaf
2018-02-28_DMD_Tcas-EF1B_A0-A1_f_DAPI_DsRed_EdU_1-Schaaf	4,8-dimethyldecanal enriched	EF1B-DsRed	female	A0	CA 2.2	present	15	Magdalina Schaaf
2018-02-28_DMD_Tcas-EF1B_A0-A1_f_DAPI_DsRed_EdU_2-Schaaf	4,8-dimethyldecanal enriched	EF1B-DsRed	female	A0	CA 1.1	present	18	Magdalina Schaaf
2018-02-28_DMD_Tcas-EF1B_A0-A1_f_DAPI_DsRed_EdU_2-Schaaf	4,8-dimethyldecanal enriched	EF1B-DsRed	female	A0	CA 1.2	present	21	Magdalina Schaaf
2018-02-28_DMD_Tcas-EF1B_A0-A1_f_DAPI_DsRed_EdU_2-Schaaf	4,8-dimethyldecanal enriched	EF1B-DsRed	female	A0	CA 2.1	present	23	Magdalina Schaaf
2018-02-28_DMD_Tcas-EF1B_A0-A1_f_DAPI_DsRed_EdU_2-Schaaf	4,8-dimethyldecanal enriched	EF1B-DsRed	female	A0	CA 2.2	present	21	Magdalina Schaaf
2018-02-28_DMD_Tcas-EF1B_A0-A1_f_DAPI_DsRed_EdU_3-Schaaf	4,8-dimethyldecanal enriched	EF1B-DsRed	female	A0	CA 1.1	present	18	Magdalina Schaaf
2018-02-28_DMD_Tcas-EF1B_A0-A1_f_DAPI_DsRed_EdU_3-Schaaf	4,8-dimethyldecanal enriched	EF1B-DsRed	female	A0	CA 1.2	present	17	Magdalina Schaaf
2018-02-28_DMD_Tcas-EF1B_A0-A1_f_DAPI_DsRed_EdU_3-Schaaf	4,8-dimethyldecanal enriched	EF1B-DsRed	female	A0	CA 2.1	missing/unusable	0	Magdalina Schaaf
2018-02-28_DMD_Tcas-EF1B_A0-A1_f_DAPI_DsRed_EdU_3-Schaaf	4,8-dimethyldecanal enriched	EF1B-DsRed	female	A0	CA 2.2	missing/unusable	0	Magdalina Schaaf
2018-02-28_DMD_Tcas-EF1B_A0-A1_m_DAPI_DsRed_EdU_1-Schaaf	4,8-dimethyldecanal enriched	EF1B-DsRed	male	A0	CA 1.1	present	24	Magdalina Schaaf
2018-02-28_DMD_Tcas-EF1B_A0-A1_m_DAPI_DsRed_EdU_1-Schaaf	4,8-dimethyldecanal enriched	EF1B-DsRed	male	A0	CA 1.2	present	19	Magdalina Schaaf
2018-02-28_DMD_Tcas-EF1B_A0-A1_m_DAPI_DsRed_EdU_1-Schaaf	4,8-dimethyldecanal enriched	EF1B-DsRed	male	A0	CA 2.1	present	21	Magdalina Schaaf
2018-02-28_DMD_Tcas-EF1B_A0-A1_m_DAPI_DsRed_EdU_1-Schaaf	4,8-dimethyldecanal enriched	EF1B-DsRed	male	A0	CA 2.2	present	20	Magdalina Schaaf
2018-05-29_isolated_Tcas-EF1B_A0-A1_f_DAPI_EdU_DsRed_1	isolated	EF1B-DsRed	female	A0	CA 1.1	present	16	Björn Trebels
2018-05-29_isolated_Tcas-EF1B_A0-A1_f_DAPI_EdU_DsRed_1	isolated	EF1B-DsRed	female	A0	CA 1.2	present	18	Björn Trebels
2018-05-29_isolated_Tcas-EF1B_A0-A1_f_DAPI_EdU_DsRed_1	isolated	EF1B-DsRed	female	A0	CA 2.1	present	15	Björn Trebels
2018-05-29_isolated_Tcas-EF1B_A0-A1_f_DAPI_EdU_DsRed_1	isolated	EF1B-DsRed	female	A0	CA 2.2	present	13	Björn Trebels
2018-05-29_isolated_Tcas-EF1B_A0-A1_f_DAPI_EdU_DsRed_2	isolated	EF1B-DsRed	female	A0	CA 1.1	present	19	Björn Trebels
2018-05-29_isolated_Tcas-EF1B_A0-A1_f_DAPI_EdU_DsRed_2	isolated	EF1B-DsRed	female	A0	CA 1.2	present	13	Björn Trebels
2018-05-29_isolated_Tcas-EF1B_A0-A1_f_DAPI_EdU_DsRed_2	isolated	EF1B-DsRed	female	A0	CA 2.1	present	21	Björn Trebels
2018-05-29_isolated_Tcas-EF1B_A0-A1_f_DAPI_EdU_DsRed_2	isolated	EF1B-DsRed	female	A0	CA 2.2	present	15	Björn Trebels
2018-05-29_isolated_Tcas-EF1B_A0-A1_f_DAPI_EdU_DsRed_3	isolated	EF1B-DsRed	female	A0	CA 1.1	present	17	Björn Trebels
2018-05-29_isolated_Tcas-EF1B_A0-A1_f_DAPI_EdU_DsRed_3	isolated	EF1B-DsRed	female	A0	CA 1.2	present	23	Björn Trebels
2018-05-29_isolated_Tcas-EF1B_A0-A1_f_DAPI_EdU_DsRed_3	isolated	EF1B-DsRed	female	A0	CA 2.1	present	20	Björn Trebels
2018-05-29_isolated_Tcas-EF1B_A0-A1_f_DAPI_EdU_DsRed_3	isolated	EF1B-DsRed	female	A0	CA 2.2	present	19	Björn Trebels
2018-05-29_isolated_Tcas-EF1B_A0-A1_m_DAPI_EdU_DsRed_1	isolated	EF1B-DsRed	male	A0	CA 1.1	present	13	Björn Trebels
2018-05-29_isolated_Tcas-EF1B_A0-A1_m_DAPI_EdU_DsRed_1	isolated	EF1B-DsRed	male	A0	CA 1.2	present	11	Björn Trebels
2018-05-29_isolated_Tcas-EF1B_A0-A1_m_DAPI_EdU_DsRed_1	isolated	EF1B-DsRed	male	A0	CA 2.1	present	16	Björn Trebels
2018-05-29_isolated_Tcas-EF1B_A0-A1_m_DAPI_EdU_DsRed_1	isolated	EF1B-DsRed	male	A0	CA 2.2	present	16	Björn Trebels
2018-05-29_isolated_Tcas-EF1B_A0-A1_m_DAPI_EdU_DsRed_2	isolated	EF1B-DsRed	male	A0	CA 1.1	present	19	Björn Trebels
2018-05-29_isolated_Tcas-EF1B_A0-A1_m_DAPI_EdU_DsRed_2	isolated	EF1B-DsRed	male	A0	CA 1.2	present	16	Björn Trebels
2018-05-29_isolated_Tcas-EF1B_A0-A1_m_DAPI_EdU_DsRed_2	isolated	EF1B-DsRed	male	A0	CA 2.1	present	21	Björn Trebels
2018-05-29_isolated_Tcas-EF1B_A0-A1_m_DAPI_EdU_DsRed_2	isolated	EF1B-DsRed	male	A0	CA 2.2	present	21	Björn Trebels
2018-05-29_isolated_Tcas-EF1B_A0-A1_m_DAPI_EdU_DsRed_3	isolated	EF1B-DsRed	male	A0	CA 1.1	present	17	Björn Trebels
2018-05-29_isolated_Tcas-EF1B_A0-A1_m_DAPI_EdU_DsRed_3	isolated	EF1B-DsRed	male	A0	CA 1.2	present	9	Björn Trebels
2018-05-29_isolated_Tcas-EF1B_A0-A1_m_DAPI_EdU_DsRed_3	isolated	EF1B-DsRed	male	A0	CA 2.1	missing/unusable	0	Björn Trebels
2018-05-29_isolated_Tcas-EF1B_A0-A1_m_DAPI_EdU_DsRed_3	isolated	EF1B-DsRed	male	A0	CA 2.2	missing/unusable	0	Björn Trebels
2018-05-29_isolated_Tcas-EF1B_A0-A1_m_DAPI_EdU_DsRed_4	isolated	EF1B-DsRed	male	A0	CA 1.1	present	12	Björn Trebels
2018-05-29_isolated_Tcas-EF1B_A0-A1_m_DAPI_EdU_DsRed_4	isolated	EF1B-DsRed	male	A0	CA 1.2	present	20	Björn Trebels
2018-05-29_isolated_Tcas-EF1B_A0-A1_m_DAPI_EdU_DsRed_4	isolated	EF1B-DsRed	male	A0	CA 2.1	present	16	Björn Trebels
2018-05-29_isolated_Tcas-EF1B_A0-A1_m_DAPI_EdU_DsRed_4	isolated	EF1B-DsRed	male	A0	CA 2.2	present	5	Björn Trebels
2018-05-29_isolated_Tcas-EF1B_A0-A1_m_DAPI_EdU_DsRed_5	isolated	EF1B-DsRed	male	A0	CA 1.1	present	21	Björn Trebels
2018-05-29_isolated_Tcas-EF1B_A0-A1_m_DAPI_EdU_DsRed_5	isolated	EF1B-DsRed	male	A0	CA 1.2	present	19	Björn Trebels
2018-05-29_isolated_Tcas-EF1B_A0-A1_m_DAPI_EdU_DsRed_5	isolated	EF1B-DsRed	male	A0	CA 2.1	missing/unusable	0	Björn Trebels
2018-05-29_isolated_Tcas-EF1B_A0-A1_m_DAPI_EdU_DsRed_5	isolated	EF1B-DsRed	male	A0	CA 2.2	missing/unusable	0	Björn Trebels
2018-07-02_DMD_Tcas-EF1B_A0-A1_f_DAPI_DsRed_EdU_1-Schaaf	4,8-dimethyldecanal enriched	EF1B-DsRed	female	A0	CA 1.1	present	17	Magdalina Schaaf
2018-07-02_DMD_Tcas-EF1B_A0-A1_f_DAPI_DsRed_EdU_1-Schaaf	4,8-dimethyldecanal enriched	EF1B-DsRed	female	A0	CA 1.2	present	20	Magdalina Schaaf
2018-07-02_DMD_Tcas-EF1B_A0-A1_f_DAPI_DsRed_EdU_1-Schaaf	4,8-dimethyldecanal enriched	EF1B-DsRed	female	A0	CA 2.1	present	18	Magdalina Schaaf
2018-07-02_DMD_Tcas-EF1B_A0-A1_f_DAPI_DsRed_EdU_1-Schaaf	4,8-dimethyldecanal enriched	EF1B-DsRed	female	A0	CA 2.2	present	6	Magdalina Schaaf
2018-07-02_DMD_Tcas-EF1B_A0-A1_f_DAPI_DsRed_EdU_2-Schaaf	4,8-dimethyldecanal enriched	EF1B-DsRed	female	A0	CA 1.1	present	18	Magdalina Schaaf
2018-07-02_DMD_Tcas-EF1B_A0-A1_f_DAPI_DsRed_EdU_2-Schaaf	4,8-dimethyldecanal enriched	EF1B-DsRed	female	A0	CA 1.2	present	20	Magdalina Schaaf
2018-07-02_DMD_Tcas-EF1B_A0-A1_f_DAPI_DsRed_EdU_2-Schaaf	4,8-dimethyldecanal enriched	EF1B-DsRed	female	A0	CA 2.1	present	16	Magdalina Schaaf
2018-07-02_DMD_Tcas-EF1B_A0-A1_f_DAPI_DsRed_EdU_2-Schaaf	4,8-dimethyldecanal enriched	EF1B-DsRed	female	A0	CA 2.2	present	6	Magdalina Schaaf
2018-07-02_DMD_Tcas-EF1B_A0-A1_f_DAPI_DsRed_EdU_3-Schaaf	4,8-dimethyldecanal enriched	EF1B-DsRed	female	A0	CA 1.1	present	17	Magdalina Schaaf
2018-07-02_DMD_Tcas-EF1B_A0-A1_f_DAPI_DsRed_EdU_3-Schaaf	4,8-dimethyldecanal enriched	EF1B-DsRed	female	A0	CA 1.2	present	21	Magdalina Schaaf
2018-07-02_DMD_Tcas-EF1B_A0-A1_f_DAPI_DsRed_EdU_3-Schaaf	4,8-dimethyldecanal enriched	EF1B-DsRed	female	A0	CA 2.1	present	20	Magdalina Schaaf
2018-07-02_DMD_Tcas-EF1B_A0-A1_f_DAPI_DsRed_EdU_3-Schaaf	4,8-dimethyldecanal enriched	EF1B-DsRed	female	A0	CA 2.2	present	18	Magdalina Schaaf
2018-07-02_DMD_Tcas-EF1B_A0-A1_f_DAPI_DsRed_EdU_4-Schaaf	4,8-dimethyldecanal enriched	EF1B-DsRed	female	A0	CA 1.1	present	19	Magdalina Schaaf
2018-07-02_DMD_Tcas-EF1B_A0-A1_f_DAPI_DsRed_EdU_4-Schaaf	4,8-dimethyldecanal enriched	EF1B-DsRed	female	A0	CA 1.2	present	21	Magdalina Schaaf
2018-07-02_DMD_Tcas-EF1B_A0-A1_f_DAPI_DsRed_EdU_4-Schaaf	4,8-dimethyldecanal enriched	EF1B-DsRed	female	A0	CA 2.1	present	20	Magdalina Schaaf
2018-07-02_DMD_Tcas-EF1B_A0-A1_f_DAPI_DsRed_EdU_4-Schaaf	4,8-dimethyldecanal enriched	EF1B-DsRed	female	A0	CA 2.2	present	18	Magdalina Schaaf
2018-07-02_DMD_Tcas-EF1B_A0-A1_m_DAPI_DsRed_EdU-Cy5_1-Schaaf	4,8-dimethyldecanal enriched	EF1B-DsRed	male	A0	CA 1.1	present	17	Magdalina Schaaf
2018-07-02_DMD_Tcas-EF1B_A0-A1_m_DAPI_DsRed_EdU-Cy5_1-Schaaf	4,8-dimethyldecanal enriched	EF1B-DsRed	male	A0	CA 1.2	present	19	Magdalina Schaaf
2018-07-02_DMD_Tcas-EF1B_A0-A1_m_DAPI_DsRed_EdU-Cy5_1-Schaaf	4,8-dimethyldecanal enriched	EF1B-DsRed	male	A0	CA 2.1	present	22	Magdalina Schaaf
2018-07-02_DMD_Tcas-EF1B_A0-A1_m_DAPI_DsRed_EdU-Cy5_1-Schaaf	4,8-dimethyldecanal enriched	EF1B-DsRed	male	A0	CA 2.2	present	18	Magdalina Schaaf
2018-07-02_DMD_Tcas-EF1B_A0-A1_m_DAPI_DsRed_EdU-Cy5_2-Schaaf	4,8-dimethyldecanal enriched	EF1B-DsRed	male	A0	CA 1.1	missing/unusable	0	Magdalina Schaaf
2018-07-02_DMD_Tcas-EF1B_A0-A1_m_DAPI_DsRed_EdU-Cy5_2-Schaaf	4,8-dimethyldecanal enriched	EF1B-DsRed	male	A0	CA 1.2	present	17	Magdalina Schaaf
2018-07-02_DMD_Tcas-EF1B_A0-A1_m_DAPI_DsRed_EdU-Cy5_2-Schaaf	4,8-dimethyldecanal enriched	EF1B-DsRed	male	A0	CA 2.1	present	13	Magdalina Schaaf
2018-07-02_DMD_Tcas-EF1B_A0-A1_m_DAPI_DsRed_EdU-Cy5_2-Schaaf	4,8-dimethyldecanal enriched	EF1B-DsRed	male	A0	CA 2.2	present	13	Magdalina Schaaf
2018-07-02_DMD_Tcas-EF1B_A0-A1_m_DAPI_DsRed_EdU-Cy5_3-Schaaf	4,8-dimethyldecanal enriched	EF1B-DsRed	male	A0	CA 1.1	present	22	Magdalina Schaaf
2018-07-02_DMD_Tcas-EF1B_A0-A1_m_DAPI_DsRed_EdU-Cy5_3-Schaaf	4,8-dimethyldecanal enriched	EF1B-DsRed	male	A0	CA 1.2	present	18	Magdalina Schaaf
2018-07-02_DMD_Tcas-EF1B_A0-A1_m_DAPI_DsRed_EdU-Cy5_3-Schaaf	4,8-dimethyldecanal enriched	EF1B-DsRed	male	A0	CA 2.1	present	18	Magdalina Schaaf
2018-07-02_DMD_Tcas-EF1B_A0-A1_m_DAPI_DsRed_EdU-Cy5_3-Schaaf	4,8-dimethyldecanal enriched	EF1B-DsRed	male	A0	CA 2.2	present	19	Magdalina Schaaf
2018-07-02_DMD_Tcas-EF1B_A0-A1_m_DAPI_DsRed_EdU-Cy5_5-Schaaf	4,8-dimethyldecanal enriched	EF1B-DsRed	male	A0	CA 1.1	present	22	Magdalina Schaaf
2018-07-02_DMD_Tcas-EF1B_A0-A1_m_DAPI_DsRed_EdU-Cy5_5-Schaaf	4,8-dimethyldecanal enriched	EF1B-DsRed	male	A0	CA 1.2	present	23	Magdalina Schaaf
2018-07-02_DMD_Tcas-EF1B_A0-A1_m_DAPI_DsRed_EdU-Cy5_5-Schaaf	4,8-dimethyldecanal enriched	EF1B-DsRed	male	A0	CA 2.1	present	18	Magdalina Schaaf
2018-07-02_DMD_Tcas-EF1B_A0-A1_m_DAPI_DsRed_EdU-Cy5_5-Schaaf	4,8-dimethyldecanal enriched	EF1B-DsRed	male	A0	CA 2.2	present	21	Magdalina Schaaf
2018-08-28_DMD_dsRNA-Orco_Tcas-EF1B_A0-A1_f_DAPI_EdU_DsRed_1	4,8-dimethyldecanal enriched + dsRNA[Orco]	EF1B-DsRed	female	A0	CA 1.1	present	15	Björn Trebels
2018-08-28_DMD_dsRNA-Orco_Tcas-EF1B_A0-A1_f_DAPI_EdU_DsRed_1	4,8-dimethyldecanal enriched + dsRNA[Orco]	EF1B-DsRed	female	A0	CA 1.2	missing/unusable	0	Björn Trebels
2018-08-28_DMD_dsRNA-Orco_Tcas-EF1B_A0-A1_f_DAPI_EdU_DsRed_1	4,8-dimethyldecanal enriched + dsRNA[Orco]	EF1B-DsRed	female	A0	CA 2.1	present	13	Björn Trebels
2018-08-28_DMD_dsRNA-Orco_Tcas-EF1B_A0-A1_f_DAPI_EdU_DsRed_1	4,8-dimethyldecanal enriched + dsRNA[Orco]	EF1B-DsRed	female	A0	CA 2.2	present	18	Björn Trebels
2018-08-28_DMD_dsRNA-Orco_Tcas-EF1B_A0-A1_f_DAPI_EdU_DsRed_2	4,8-dimethyldecanal enriched + dsRNA[Orco]	EF1B-DsRed	female	A0	CA 1.1	present	15	Björn Trebels
2018-08-28_DMD_dsRNA-Orco_Tcas-EF1B_A0-A1_f_DAPI_EdU_DsRed_2	4,8-dimethyldecanal enriched + dsRNA[Orco]	EF1B-DsRed	female	A0	CA 1.2	present	15	Björn Trebels
2018-08-28_DMD_dsRNA-Orco_Tcas-EF1B_A0-A1_f_DAPI_EdU_DsRed_2	4,8-dimethyldecanal enriched + dsRNA[Orco]	EF1B-DsRed	female	A0	CA 2.1	present	12	Björn Trebels
2018-08-28_DMD_dsRNA-Orco_Tcas-EF1B_A0-A1_f_DAPI_EdU_DsRed_2	4,8-dimethyldecanal enriched + dsRNA[Orco]	EF1B-DsRed	female	A0	CA 2.2	present	16	Björn Trebels
2018-08-28_DMD_dsRNA-Orco_Tcas-EF1B_A0-A1_f_DAPI_EdU_DsRed_3	4,8-dimethyldecanal enriched + dsRNA[Orco]	EF1B-DsRed	female	A0	CA 1.1	present	16	Björn Trebels
2018-08-28_DMD_dsRNA-Orco_Tcas-EF1B_A0-A1_f_DAPI_EdU_DsRed_3	4,8-dimethyldecanal enriched + dsRNA[Orco]	EF1B-DsRed	female	A0	CA 1.2	missing/unusable	0	Björn Trebels
2018-08-28_DMD_dsRNA-Orco_Tcas-EF1B_A0-A1_f_DAPI_EdU_DsRed_3	4,8-dimethyldecanal enriched + dsRNA[Orco]	EF1B-DsRed	female	A0	CA 2.1	missing/unusable	0	Björn Trebels
2018-08-28_DMD_dsRNA-Orco_Tcas-EF1B_A0-A1_f_DAPI_EdU_DsRed_3	4,8-dimethyldecanal enriched + dsRNA[Orco]	EF1B-DsRed	female	A0	CA 2.2	missing/unusable	0	Björn Trebels
2016-10-06_hexenol_Tcas-black_A0-A1_f_DAPI_EdU_2	cis-3-hexenol enriched	black	female	A0	CA 1.1	present	13	Björn Trebels
2016-10-06_hexenol_Tcas-black_A0-A1_f_DAPI_EdU_2	cis-3-hexenol enriched	black	female	A0	CA 1.2	present	25	Björn Trebels
2016-10-06_hexenol_Tcas-black_A0-A1_f_DAPI_EdU_2	cis-3-hexenol enriched	black	female	A0	CA 2.1	missing/unusable	0	Björn Trebels
2016-10-06_hexenol_Tcas-black_A0-A1_f_DAPI_EdU_2	cis-3-hexenol enriched	black	female	A0	CA 2.2	missing/unusable	0	Björn Trebels
2016-10-06_hexenol_Tcas-black_A0-A1_m_DAPI_EdU_1	cis-3-hexenol enriched	black	male	A0	CA 1.1	present	17	Björn Trebels
2016-10-06_hexenol_Tcas-black_A0-A1_m_DAPI_EdU_1	cis-3-hexenol enriched	black	male	A0	CA 1.2	present	10	Björn Trebels
2016-10-06_hexenol_Tcas-black_A0-A1_m_DAPI_EdU_1	cis-3-hexenol enriched	black	male	A0	CA 2.1	present	14	Björn Trebels
2016-10-06_hexenol_Tcas-black_A0-A1_m_DAPI_EdU_1	cis-3-hexenol enriched	black	male	A0	CA 2.2	present	16	Björn Trebels
2014-03-11_Tcas-SB_A1-A2_f_DAPI_EdU_Syn_1	group reared	San Bernadino	female	A1	CA 1.1	present	18	Björn Trebels
2014-03-11_Tcas-SB_A1-A2_f_DAPI_EdU_Syn_1	group reared	San Bernadino	female	A1	CA 1.2	missing/unusable	0	Björn Trebels
2014-03-11_Tcas-SB_A1-A2_f_DAPI_EdU_Syn_1	group reared	San Bernadino	female	A1	CA 2.1	present	10	Björn Trebels
2014-03-11_Tcas-SB_A1-A2_f_DAPI_EdU_Syn_1	group reared	San Bernadino	female	A1	CA 2.2	present	7	Björn Trebels
2014-03-11_Tcas-SB_A1-A2_f_DAPI_EdU_Syn_2	group reared	San Bernadino	female	A1	CA 1.1	present	10	Björn Trebels
2014-03-11_Tcas-SB_A1-A2_f_DAPI_EdU_Syn_2	group reared	San Bernadino	female	A1	CA 1.2	missing/unusable	0	Björn Trebels
2014-03-11_Tcas-SB_A1-A2_f_DAPI_EdU_Syn_2	group reared	San Bernadino	female	A1	CA 2.1	present	18	Björn Trebels
2014-03-11_Tcas-SB_A1-A2_f_DAPI_EdU_Syn_2	group reared	San Bernadino	female	A1	CA 2.2	present	16	Björn Trebels
2014-03-11_Tcas-SB_A1-A2_m_DAPI_EdU_Syn_3	group reared	San Bernadino	male	A1	CA 1.1	present	11	Björn Trebels
2014-03-11_Tcas-SB_A1-A2_m_DAPI_EdU_Syn_3	group reared	San Bernadino	male	A1	CA 1.2	present	14	Björn Trebels
2014-03-11_Tcas-SB_A1-A2_m_DAPI_EdU_Syn_3	group reared	San Bernadino	male	A1	CA 2.1	present	14	Björn Trebels
2014-03-11_Tcas-SB_A1-A2_m_DAPI_EdU_Syn_3	group reared	San Bernadino	male	A1	CA 2.2	present	11	Björn Trebels
2014-03-11_Tcas-SB_A1-A2_m_DAPI_EdU_Syn_4	group reared	San Bernadino	male	A1	CA 1.1	present	18	Björn Trebels
2014-03-11_Tcas-SB_A1-A2_m_DAPI_EdU_Syn_4	group reared	San Bernadino	male	A1	CA 1.2	present	13	Björn Trebels
2014-03-11_Tcas-SB_A1-A2_m_DAPI_EdU_Syn_4	group reared	San Bernadino	male	A1	CA 2.1	present	14	Björn Trebels
2014-03-11_Tcas-SB_A1-A2_m_DAPI_EdU_Syn_4	group reared	San Bernadino	male	A1	CA 2.2	missing/unusable	0	Björn Trebels
2014-03-11_Tcas-SB_A1-A2_m_DAPI_EdU_Syn_5	group reared	San Bernadino	male	A1	CA 1.1	present	10	Björn Trebels
2014-03-11_Tcas-SB_A1-A2_m_DAPI_EdU_Syn_5	group reared	San Bernadino	male	A1	CA 1.2	missing/unusable	0	Björn Trebels
2014-03-11_Tcas-SB_A1-A2_m_DAPI_EdU_Syn_5	group reared	San Bernadino	male	A1	CA 2.1	present	16	Björn Trebels
2014-03-11_Tcas-SB_A1-A2_m_DAPI_EdU_Syn_5	group reared	San Bernadino	male	A1	CA 2.2	present	18	Björn Trebels
2015-04-21_hexenol_Tcas-SB_A1-A2_m_EdU_Syn_DAPI_1	cis-3-hexenol enriched	EF1B-DsRed	male	A1	CA 1.1	present	1	Björn Trebels
2015-04-21_hexenol_Tcas-SB_A1-A2_m_EdU_Syn_DAPI_1	cis-3-hexenol enriched	EF1B-DsRed	male	A1	CA 1.2	present	10	Björn Trebels
2015-04-21_hexenol_Tcas-SB_A1-A2_m_EdU_Syn_DAPI_1	cis-3-hexenol enriched	EF1B-DsRed	male	A1	CA 2.1	present	8	Björn Trebels
2015-04-21_hexenol_Tcas-SB_A1-A2_m_EdU_Syn_DAPI_1	cis-3-hexenol enriched	EF1B-DsRed	male	A1	CA 2.2	present	6	Björn Trebels
2015-04-21_hexenol_Tcas-SB_A1-A2_m_EdU_Syn_DAPI_2	cis-3-hexenol enriched	EF1B-DsRed	male	A1	CA 1.1	present	17	Björn Trebels
2015-04-21_hexenol_Tcas-SB_A1-A2_m_EdU_Syn_DAPI_2	cis-3-hexenol enriched	EF1B-DsRed	male	A1	CA 1.2	present	12	Björn Trebels
2015-04-21_hexenol_Tcas-SB_A1-A2_m_EdU_Syn_DAPI_2	cis-3-hexenol enriched	EF1B-DsRed	male	A1	CA 2.1	present	10	Björn Trebels
2015-04-21_hexenol_Tcas-SB_A1-A2_m_EdU_Syn_DAPI_2	cis-3-hexenol enriched	EF1B-DsRed	male	A1	CA 2.2	present	17	Björn Trebels
2015-04-21_hexenol_Tcas-SB_A1-A2_m_EdU_Syn_DAPI_3	cis-3-hexenol enriched	EF1B-DsRed	male	A1	CA 1.1	present	11	Björn Trebels
2015-04-21_hexenol_Tcas-SB_A1-A2_m_EdU_Syn_DAPI_3	cis-3-hexenol enriched	EF1B-DsRed	male	A1	CA 1.2	present	12	Björn Trebels
2015-04-21_hexenol_Tcas-SB_A1-A2_m_EdU_Syn_DAPI_3	cis-3-hexenol enriched	EF1B-DsRed	male	A1	CA 2.1	present	7	Björn Trebels
2015-04-21_hexenol_Tcas-SB_A1-A2_m_EdU_Syn_DAPI_3	cis-3-hexenol enriched	EF1B-DsRed	male	A1	CA 2.2	present	9	Björn Trebels
2015-04-21_hexenol_Tcas-SB_A1-A2_m_EdU_Syn_DAPI_4	cis-3-hexenol enriched	EF1B-DsRed	male	A1	CA 1.1	present	9	Björn Trebels
2015-04-21_hexenol_Tcas-SB_A1-A2_m_EdU_Syn_DAPI_4	cis-3-hexenol enriched	EF1B-DsRed	male	A1	CA 1.2	present	12	Björn Trebels
2015-04-21_hexenol_Tcas-SB_A1-A2_m_EdU_Syn_DAPI_4	cis-3-hexenol enriched	EF1B-DsRed	male	A1	CA 2.1	present	16	Björn Trebels
2015-04-21_hexenol_Tcas-SB_A1-A2_m_EdU_Syn_DAPI_4	cis-3-hexenol enriched	EF1B-DsRed	male	A1	CA 2.2	present	16	Björn Trebels
2015-04-21_hexenol_Tcas-SB_A1-A2_m_EdU_Syn_DAPI_5	cis-3-hexenol enriched	EF1B-DsRed	male	A1	CA 1.1	present	10	Björn Trebels
2015-04-21_hexenol_Tcas-SB_A1-A2_m_EdU_Syn_DAPI_5	cis-3-hexenol enriched	EF1B-DsRed	male	A1	CA 1.2	present	10	Björn Trebels
2015-04-21_hexenol_Tcas-SB_A1-A2_m_EdU_Syn_DAPI_5	cis-3-hexenol enriched	EF1B-DsRed	male	A1	CA 2.1	present	12	Björn Trebels
2015-04-21_hexenol_Tcas-SB_A1-A2_m_EdU_Syn_DAPI_5	cis-3-hexenol enriched	EF1B-DsRed	male	A1	CA 2.2	present	9	Björn Trebels
2016-11-21_hexenol_Tcas-EF1B_A1-A2_f_DAPI_EdU_DsRed_1	cis-3-hexenol enriched	EF1B-DsRed	female	A1	CA 1.1	present	10	Björn Trebels
2016-11-21_hexenol_Tcas-EF1B_A1-A2_f_DAPI_EdU_DsRed_1	cis-3-hexenol enriched	EF1B-DsRed	female	A1	CA 1.2	present	10	Björn Trebels
2016-11-21_hexenol_Tcas-EF1B_A1-A2_f_DAPI_EdU_DsRed_1	cis-3-hexenol enriched	EF1B-DsRed	female	A1	CA 2.1	present	11	Björn Trebels
2016-11-21_hexenol_Tcas-EF1B_A1-A2_f_DAPI_EdU_DsRed_1	cis-3-hexenol enriched	EF1B-DsRed	female	A1	CA 2.2	present	15	Björn Trebels
2016-11-21_hexenol_Tcas-EF1B_A1-A2_f_DAPI_EdU_DsRed_2	cis-3-hexenol enriched	EF1B-DsRed	female	A1	CA 1.1	present	9	Björn Trebels
2016-11-21_hexenol_Tcas-EF1B_A1-A2_f_DAPI_EdU_DsRed_2	cis-3-hexenol enriched	EF1B-DsRed	female	A1	CA 1.2	present	18	Björn Trebels
2016-11-21_hexenol_Tcas-EF1B_A1-A2_f_DAPI_EdU_DsRed_2	cis-3-hexenol enriched	EF1B-DsRed	female	A1	CA 2.1	present	8	Björn Trebels
2016-11-21_hexenol_Tcas-EF1B_A1-A2_f_DAPI_EdU_DsRed_2	cis-3-hexenol enriched	EF1B-DsRed	female	A1	CA 2.2	present	16	Björn Trebels
2016-11-21_hexenol_Tcas-EF1B_A1-A2_f_DAPI_EdU_DsRed_3	cis-3-hexenol enriched	EF1B-DsRed	female	A1	CA 1.1	present	18	Björn Trebels
2016-11-21_hexenol_Tcas-EF1B_A1-A2_f_DAPI_EdU_DsRed_3	cis-3-hexenol enriched	EF1B-DsRed	female	A1	CA 1.2	present	13	Björn Trebels
2016-11-21_hexenol_Tcas-EF1B_A1-A2_f_DAPI_EdU_DsRed_3	cis-3-hexenol enriched	EF1B-DsRed	female	A1	CA 2.1	present	8	Björn Trebels
2016-11-21_hexenol_Tcas-EF1B_A1-A2_f_DAPI_EdU_DsRed_3	cis-3-hexenol enriched	EF1B-DsRed	female	A1	CA 2.2	present	13	Björn Trebels
2018-01-29_DMD_Tcas-EF1B_A1-A2_f_DAPI_DsRed_EdU-Cy5_1-Schaaf	4,8-dimethyldecanal enriched	EF1B-DsRed	female	A1	CA 1.1	present	17	Björn Trebels
2018-01-29_DMD_Tcas-EF1B_A1-A2_f_DAPI_DsRed_EdU-Cy5_1-Schaaf	4,8-dimethyldecanal enriched	EF1B-DsRed	female	A1	CA 1.2	missing/unusable	0	Björn Trebels
2018-01-29_DMD_Tcas-EF1B_A1-A2_f_DAPI_DsRed_EdU-Cy5_1-Schaaf	4,8-dimethyldecanal enriched	EF1B-DsRed	female	A1	CA 2.1	present	2	Björn Trebels
2018-01-29_DMD_Tcas-EF1B_A1-A2_f_DAPI_DsRed_EdU-Cy5_1-Schaaf	4,8-dimethyldecanal enriched	EF1B-DsRed	female	A1	CA 2.2	present	15	Björn Trebels
2018-01-29_DMD_Tcas-EF1B_A1-A2_m_DAPI_DsRed_EdU-Cy5_1-Schaaf	4,8-dimethyldecanal enriched	EF1B-DsRed	male	A1	CA 1.1	present	18	Björn Trebels
2018-01-29_DMD_Tcas-EF1B_A1-A2_m_DAPI_DsRed_EdU-Cy5_1-Schaaf	4,8-dimethyldecanal enriched	EF1B-DsRed	male	A1	CA 1.2	present	10	Björn Trebels
2018-01-29_DMD_Tcas-EF1B_A1-A2_m_DAPI_DsRed_EdU-Cy5_1-Schaaf	4,8-dimethyldecanal enriched	EF1B-DsRed	male	A1	CA 2.1	present	18	Björn Trebels
2018-01-29_DMD_Tcas-EF1B_A1-A2_m_DAPI_DsRed_EdU-Cy5_1-Schaaf	4,8-dimethyldecanal enriched	EF1B-DsRed	male	A1	CA 2.2	present	15	Björn Trebels
2018-01-29_DMD_Tcas-EF1B_A1-A2_m_DAPI_DsRed_EdU-Cy5_2-Schaaf	4,8-dimethyldecanal enriched	EF1B-DsRed	male	A1	CA 1.1	present	14	Björn Trebels
2018-01-29_DMD_Tcas-EF1B_A1-A2_m_DAPI_DsRed_EdU-Cy5_2-Schaaf	4,8-dimethyldecanal enriched	EF1B-DsRed	male	A1	CA 1.2	missing/unusable	0	Björn Trebels
2018-01-29_DMD_Tcas-EF1B_A1-A2_m_DAPI_DsRed_EdU-Cy5_2-Schaaf	4,8-dimethyldecanal enriched	EF1B-DsRed	male	A1	CA 2.1	present	11	Björn Trebels
2018-01-29_DMD_Tcas-EF1B_A1-A2_m_DAPI_DsRed_EdU-Cy5_2-Schaaf	4,8-dimethyldecanal enriched	EF1B-DsRed	male	A1	CA 2.2	present	12	Björn Trebels
2018-01-29_DMD_Tcas-EF1B_A1-A2_m_DAPI_DsRed_EdU-Cy5_3-Schaaf	4,8-dimethyldecanal enriched	EF1B-DsRed	male	A1	CA 1.1	present	11	Björn Trebels
2018-01-29_DMD_Tcas-EF1B_A1-A2_m_DAPI_DsRed_EdU-Cy5_3-Schaaf	4,8-dimethyldecanal enriched	EF1B-DsRed	male	A1	CA 1.2	present	12	Björn Trebels
2018-01-29_DMD_Tcas-EF1B_A1-A2_m_DAPI_DsRed_EdU-Cy5_3-Schaaf	4,8-dimethyldecanal enriched	EF1B-DsRed	male	A1	CA 2.1	present	15	Björn Trebels
2018-01-29_DMD_Tcas-EF1B_A1-A2_m_DAPI_DsRed_EdU-Cy5_3-Schaaf	4,8-dimethyldecanal enriched	EF1B-DsRed	male	A1	CA 2.2	present	16	Björn Trebels
2018-04-12_DMD_dsRNA-Orco_Tcas-EF1B_A1-A2_f_DAPI_EdU_DsRed_1	4,8-dimethyldecanal enriched + dsRNA[Orco]	EF1B-DsRed	female	A1	CA 1.1	present	16	Björn Trebels
2018-04-12_DMD_dsRNA-Orco_Tcas-EF1B_A1-A2_f_DAPI_EdU_DsRed_1	4,8-dimethyldecanal enriched + dsRNA[Orco]	EF1B-DsRed	female	A1	CA 1.2	present	12	Björn Trebels
2018-04-12_DMD_dsRNA-Orco_Tcas-EF1B_A1-A2_f_DAPI_EdU_DsRed_1	4,8-dimethyldecanal enriched + dsRNA[Orco]	EF1B-DsRed	female	A1	CA 2.1	present	14	Björn Trebels
2018-04-12_DMD_dsRNA-Orco_Tcas-EF1B_A1-A2_f_DAPI_EdU_DsRed_1	4,8-dimethyldecanal enriched + dsRNA[Orco]	EF1B-DsRed	female	A1	CA 2.2	present	13	Björn Trebels
2018-04-12_DMD_dsRNA-Orco_Tcas-EF1B_A1-A2_f_DAPI_EdU_DsRed_2	4,8-dimethyldecanal enriched + dsRNA[Orco]	EF1B-DsRed	female	A1	CA 1.1	present	16	Björn Trebels
2018-04-12_DMD_dsRNA-Orco_Tcas-EF1B_A1-A2_f_DAPI_EdU_DsRed_2	4,8-dimethyldecanal enriched + dsRNA[Orco]	EF1B-DsRed	female	A1	CA 1.2	present	12	Björn Trebels
2018-04-12_DMD_dsRNA-Orco_Tcas-EF1B_A1-A2_f_DAPI_EdU_DsRed_2	4,8-dimethyldecanal enriched + dsRNA[Orco]	EF1B-DsRed	female	A1	CA 2.1	present	14	Björn Trebels
2018-04-12_DMD_dsRNA-Orco_Tcas-EF1B_A1-A2_f_DAPI_EdU_DsRed_2	4,8-dimethyldecanal enriched + dsRNA[Orco]	EF1B-DsRed	female	A1	CA 2.2	present	13	Björn Trebels
2018-04-12_Tcas-EF1B-dsRNA-Orco_DMD_A1-2_f_DAPI_EDU_DsRed_1	4,8-dimethyldecanal enriched + dsRNA[Orco]	EF1B-DsRed	female	A1	CA 1.1	present	17	Björn Trebels
2018-04-12_Tcas-EF1B-dsRNA-Orco_DMD_A1-2_f_DAPI_EDU_DsRed_1	4,8-dimethyldecanal enriched + dsRNA[Orco]	EF1B-DsRed	female	A1	CA 1.2	present	14	Björn Trebels
2018-04-12_Tcas-EF1B-dsRNA-Orco_DMD_A1-2_f_DAPI_EDU_DsRed_1	4,8-dimethyldecanal enriched + dsRNA[Orco]	EF1B-DsRed	female	A1	CA 2.1	present	14	Björn Trebels
2018-04-12_Tcas-EF1B-dsRNA-Orco_DMD_A1-2_f_DAPI_EDU_DsRed_1	4,8-dimethyldecanal enriched + dsRNA[Orco]	EF1B-DsRed	female	A1	CA 2.2	present	16	Björn Trebels
2018-05-28_isolated_Tcas-EF1B_A1-A2_f_DAPI_EdU_DsRed_1	isolated	EF1B-DsRed	female	A1	CA 1.1	present	11	Björn Trebels
2018-05-28_isolated_Tcas-EF1B_A1-A2_f_DAPI_EdU_DsRed_1	isolated	EF1B-DsRed	female	A1	CA 1.2	present	25	Björn Trebels
2018-05-28_isolated_Tcas-EF1B_A1-A2_f_DAPI_EdU_DsRed_1	isolated	EF1B-DsRed	female	A1	CA 2.1	present	9	Björn Trebels
2018-05-28_isolated_Tcas-EF1B_A1-A2_f_DAPI_EdU_DsRed_1	isolated	EF1B-DsRed	female	A1	CA 2.2	present	7	Björn Trebels
2018-05-28_isolated_Tcas-EF1B_A1-A2_m_DAPI_EdU_DsRed_1	isolated	EF1B-DsRed	male	A1	CA 1.1	present	15	Björn Trebels
2018-05-28_isolated_Tcas-EF1B_A1-A2_m_DAPI_EdU_DsRed_1	isolated	EF1B-DsRed	male	A1	CA 1.2	present	16	Björn Trebels
2018-05-28_isolated_Tcas-EF1B_A1-A2_m_DAPI_EdU_DsRed_1	isolated	EF1B-DsRed	male	A1	CA 2.1	present	13	Björn Trebels
2018-05-28_isolated_Tcas-EF1B_A1-A2_m_DAPI_EdU_DsRed_1	isolated	EF1B-DsRed	male	A1	CA 2.2	present	14	Björn Trebels
2018-05-28_isolated_Tcas-EF1B_A1-A2_m_DAPI_EdU_DsRed_2	isolated	EF1B-DsRed	male	A1	CA 1.1	present	14	Björn Trebels
2018-05-28_isolated_Tcas-EF1B_A1-A2_m_DAPI_EdU_DsRed_2	isolated	EF1B-DsRed	male	A1	CA 1.2	present	17	Björn Trebels
2018-05-28_isolated_Tcas-EF1B_A1-A2_m_DAPI_EdU_DsRed_2	isolated	EF1B-DsRed	male	A1	CA 2.1	present	22	Björn Trebels
2018-05-28_isolated_Tcas-EF1B_A1-A2_m_DAPI_EdU_DsRed_2	isolated	EF1B-DsRed	male	A1	CA 2.2	present	19	Björn Trebels
2018-05-28_isolated_Tcas-EF1B_A1-A2_m_DAPI_EdU_DsRed_3	isolated	EF1B-DsRed	male	A1	CA 1.1	present	19	Björn Trebels
2018-05-28_isolated_Tcas-EF1B_A1-A2_m_DAPI_EdU_DsRed_3	isolated	EF1B-DsRed	male	A1	CA 1.2	present	18	Björn Trebels
2018-05-28_isolated_Tcas-EF1B_A1-A2_m_DAPI_EdU_DsRed_3	isolated	EF1B-DsRed	male	A1	CA 2.1	present	20	Björn Trebels
2018-05-28_isolated_Tcas-EF1B_A1-A2_m_DAPI_EdU_DsRed_3	isolated	EF1B-DsRed	male	A1	CA 2.2	present	12	Björn Trebels
2018-07-03_cis-3+orco_Tcas-EF1B_A1-A2_f_DAPI_EdU_DsRed_1	cis-3-hexenol enriched + dsRNA[Orco]	EF1B-DsRed	female	A1	CA 1.1	present	20	Björn Trebels
2018-07-03_cis-3+orco_Tcas-EF1B_A1-A2_f_DAPI_EdU_DsRed_1	cis-3-hexenol enriched + dsRNA[Orco]	EF1B-DsRed	female	A1	CA 1.2	missing/unusable	0	Björn Trebels
2018-07-03_cis-3+orco_Tcas-EF1B_A1-A2_f_DAPI_EdU_DsRed_1	cis-3-hexenol enriched + dsRNA[Orco]	EF1B-DsRed	female	A1	CA 2.1	present	10	Björn Trebels
2018-07-03_cis-3+orco_Tcas-EF1B_A1-A2_f_DAPI_EdU_DsRed_1	cis-3-hexenol enriched + dsRNA[Orco]	EF1B-DsRed	female	A1	CA 2.2	present	11	Björn Trebels
2018-07-03_cis-3+orco_Tcas-EF1B_A1-A2_f_DAPI_EdU_DsRed_2	cis-3-hexenol enriched + dsRNA[Orco]	EF1B-DsRed	female	A1	CA 1.1	present	8	Björn Trebels
2018-07-03_cis-3+orco_Tcas-EF1B_A1-A2_f_DAPI_EdU_DsRed_2	cis-3-hexenol enriched + dsRNA[Orco]	EF1B-DsRed	female	A1	CA 1.2	present	7	Björn Trebels
2018-07-03_cis-3+orco_Tcas-EF1B_A1-A2_f_DAPI_EdU_DsRed_2	cis-3-hexenol enriched + dsRNA[Orco]	EF1B-DsRed	female	A1	CA 2.1	missing/unusable	0	Björn Trebels
2018-07-03_cis-3+orco_Tcas-EF1B_A1-A2_f_DAPI_EdU_DsRed_2	cis-3-hexenol enriched + dsRNA[Orco]	EF1B-DsRed	female	A1	CA 2.2	missing/unusable	0	Björn Trebels
2018-07-03_cis-3+orco_Tcas-EF1B_A1-A2_m_DAPI_EdU_DsRed_2	cis-3-hexenol enriched + dsRNA[Orco]	EF1B-DsRed	male	A1	CA 1.1	present	15	Björn Trebels
2018-07-03_cis-3+orco_Tcas-EF1B_A1-A2_m_DAPI_EdU_DsRed_2	cis-3-hexenol enriched + dsRNA[Orco]	EF1B-DsRed	male	A1	CA 1.2	present	14	Björn Trebels
2018-07-03_cis-3+orco_Tcas-EF1B_A1-A2_m_DAPI_EdU_DsRed_2	cis-3-hexenol enriched + dsRNA[Orco]	EF1B-DsRed	male	A1	CA 2.1	present	24	Björn Trebels
2018-07-03_cis-3+orco_Tcas-EF1B_A1-A2_m_DAPI_EdU_DsRed_2	cis-3-hexenol enriched + dsRNA[Orco]	EF1B-DsRed	male	A1	CA 2.2	present	12	Björn Trebels
2018-07-03_cis-3+orco_Tcas-EF1B_A1-A2_m_DAPI_EdU_DsRed_3	cis-3-hexenol enriched + dsRNA[Orco]	EF1B-DsRed	male	A1	CA 1.1	present	16	Björn Trebels
2018-07-03_cis-3+orco_Tcas-EF1B_A1-A2_m_DAPI_EdU_DsRed_3	cis-3-hexenol enriched + dsRNA[Orco]	EF1B-DsRed	male	A1	CA 1.2	present	22	Björn Trebels
2018-07-03_cis-3+orco_Tcas-EF1B_A1-A2_m_DAPI_EdU_DsRed_3	cis-3-hexenol enriched + dsRNA[Orco]	EF1B-DsRed	male	A1	CA 2.1	present	9	Björn Trebels
2018-07-03_cis-3+orco_Tcas-EF1B_A1-A2_m_DAPI_EdU_DsRed_3	cis-3-hexenol enriched + dsRNA[Orco]	EF1B-DsRed	male	A1	CA 2.2	present	19	Björn Trebels
2018-07-03_cis-3+orco_Tcas-EF1B_A1-A2_m_DAPI_EdU_DsRed_4	cis-3-hexenol enriched + dsRNA[Orco]	EF1B-DsRed	male	A1	CA 1.1	present	11	Björn Trebels
2018-07-03_cis-3+orco_Tcas-EF1B_A1-A2_m_DAPI_EdU_DsRed_4	cis-3-hexenol enriched + dsRNA[Orco]	EF1B-DsRed	male	A1	CA 1.2	present	11	Björn Trebels
2018-07-03_cis-3+orco_Tcas-EF1B_A1-A2_m_DAPI_EdU_DsRed_4	cis-3-hexenol enriched + dsRNA[Orco]	EF1B-DsRed	male	A1	CA 2.1	present	11	Björn Trebels
2018-07-03_cis-3+orco_Tcas-EF1B_A1-A2_m_DAPI_EdU_DsRed_4	cis-3-hexenol enriched + dsRNA[Orco]	EF1B-DsRed	male	A1	CA 2.2	present	17	Björn Trebels
2018-07-09_DMD_Tcas-EF1B_A1-A2_f_DAPI_DsRed_EdU_1-Schaaf	4,8-dimethyldecanal enriched	EF1B-DsRed	female	A1	CA 1.1	present	18	Magdalina Schaaf
2018-07-09_DMD_Tcas-EF1B_A1-A2_f_DAPI_DsRed_EdU_1-Schaaf	4,8-dimethyldecanal enriched	EF1B-DsRed	female	A1	CA 1.2	present	11	Magdalina Schaaf
2018-07-09_DMD_Tcas-EF1B_A1-A2_f_DAPI_DsRed_EdU_1-Schaaf	4,8-dimethyldecanal enriched	EF1B-DsRed	female	A1	CA 2.1	missing/unusable	0	Magdalina Schaaf
2018-07-09_DMD_Tcas-EF1B_A1-A2_f_DAPI_DsRed_EdU_1-Schaaf	4,8-dimethyldecanal enriched	EF1B-DsRed	female	A1	CA 2.2	missing/unusable	0	Magdalina Schaaf
2018-07-09_DMD_Tcas-EF1B_A1-A2_m_DAPI_DsRed_EdU_1-Schaaf	4,8-dimethyldecanal enriched	EF1B-DsRed	male	A1	CA 1.1	present	19	Magdalina Schaaf
2018-07-09_DMD_Tcas-EF1B_A1-A2_m_DAPI_DsRed_EdU_1-Schaaf	4,8-dimethyldecanal enriched	EF1B-DsRed	male	A1	CA 1.2	present	19	Magdalina Schaaf
2018-07-09_DMD_Tcas-EF1B_A1-A2_m_DAPI_DsRed_EdU_1-Schaaf	4,8-dimethyldecanal enriched	EF1B-DsRed	male	A1	CA 2.1	present	20	Magdalina Schaaf
2018-07-09_DMD_Tcas-EF1B_A1-A2_m_DAPI_DsRed_EdU_1-Schaaf	4,8-dimethyldecanal enriched	EF1B-DsRed	male	A1	CA 2.2	present	20	Magdalina Schaaf
2018-07-09_DMD_Tcas-EF1B_A1-A2_m_DAPI_DsRed_EdU_2-Schaaf	4,8-dimethyldecanal enriched	EF1B-DsRed	male	A1	CA 1.1	present	16	Magdalina Schaaf
2018-07-09_DMD_Tcas-EF1B_A1-A2_m_DAPI_DsRed_EdU_2-Schaaf	4,8-dimethyldecanal enriched	EF1B-DsRed	male	A1	CA 1.2	present	11	Magdalina Schaaf
2018-07-09_DMD_Tcas-EF1B_A1-A2_m_DAPI_DsRed_EdU_2-Schaaf	4,8-dimethyldecanal enriched	EF1B-DsRed	male	A1	CA 2.1	present	10	Magdalina Schaaf
2018-07-09_DMD_Tcas-EF1B_A1-A2_m_DAPI_DsRed_EdU_2-Schaaf	4,8-dimethyldecanal enriched	EF1B-DsRed	male	A1	CA 2.2	present	23	Magdalina Schaaf
2013-08-13_Tcas-SB_A2-A3_f_DAPI_RePo_EdU_Syn_1	group reared	San Bernadino	female	A2	CA 1.1	present	13	Björn Trebels
2013-08-13_Tcas-SB_A2-A3_f_DAPI_RePo_EdU_Syn_1	group reared	San Bernadino	female	A2	CA 1.2	present	19	Björn Trebels
2013-08-13_Tcas-SB_A2-A3_f_DAPI_RePo_EdU_Syn_1	group reared	San Bernadino	female	A2	CA 2.1	present	15	Björn Trebels
2013-08-13_Tcas-SB_A2-A3_f_DAPI_RePo_EdU_Syn_1	group reared	San Bernadino	female	A2	CA 2.2	present	15	Björn Trebels
2016-03-14_Tcas-SB_A2-A3_f_DAPI_EdU_2	group reared	San Bernadino	female	A2	CA 1.1	present	16	Björn Trebels
2016-03-14_Tcas-SB_A2-A3_f_DAPI_EdU_2	group reared	San Bernadino	female	A2	CA 1.2	present	10	Björn Trebels
2016-03-14_Tcas-SB_A2-A3_f_DAPI_EdU_2	group reared	San Bernadino	female	A2	CA 2.1	present	14	Björn Trebels
2016-03-14_Tcas-SB_A2-A3_f_DAPI_EdU_2	group reared	San Bernadino	female	A2	CA 2.2	present	7	Björn Trebels
2016-03-14_Tcas-SB_A2-A3_m_DAPI_EdU_2	group reared	San Bernadino	male	A2	CA 1.1	present	12	Björn Trebels
2016-03-14_Tcas-SB_A2-A3_m_DAPI_EdU_2	group reared	San Bernadino	male	A2	CA 1.2	present	7	Björn Trebels
2016-03-14_Tcas-SB_A2-A3_m_DAPI_EdU_2	group reared	San Bernadino	male	A2	CA 2.1	present	8	Björn Trebels
2016-03-14_Tcas-SB_A2-A3_m_DAPI_EdU_2	group reared	San Bernadino	male	A2	CA 2.2	present	10	Björn Trebels
2016-03-14_Tcas-SB_A2-A3_m_DAPI_EdU_7	group reared	San Bernadino	male	A2	CA 1.1	present	10	Björn Trebels
2016-03-14_Tcas-SB_A2-A3_m_DAPI_EdU_7	group reared	San Bernadino	male	A2	CA 1.2	missing/unusable	0	Björn Trebels
2016-03-14_Tcas-SB_A2-A3_m_DAPI_EdU_7	group reared	San Bernadino	male	A2	CA 2.1	present	10	Björn Trebels
2016-03-14_Tcas-SB_A2-A3_m_DAPI_EdU_7	group reared	San Bernadino	male	A2	CA 2.2	present	12	Björn Trebels
2016-07-19_hexenol_Tcas-SB_A2-A3_f_DAPI_EdU_1	cis-3-hexenol enriched	EF1B-DsRed	female	A2	CA 1.1	present	12	Björn Trebels
2016-07-19_hexenol_Tcas-SB_A2-A3_f_DAPI_EdU_1	cis-3-hexenol enriched	EF1B-DsRed	female	A2	CA 1.2	present	10	Björn Trebels
2016-07-19_hexenol_Tcas-SB_A2-A3_f_DAPI_EdU_1	cis-3-hexenol enriched	EF1B-DsRed	female	A2	CA 2.1	present	1	Björn Trebels
2016-07-19_hexenol_Tcas-SB_A2-A3_f_DAPI_EdU_1	cis-3-hexenol enriched	EF1B-DsRed	female	A2	CA 2.2	present	10	Björn Trebels
2016-07-19_hexenol_Tcas-SB_A2-A3_m_DAPI_EdU_1	cis-3-hexenol enriched	EF1B-DsRed	male	A2	CA 1.1	present	10	Björn Trebels
2016-07-19_hexenol_Tcas-SB_A2-A3_m_DAPI_EdU_1	cis-3-hexenol enriched	EF1B-DsRed	male	A2	CA 1.2	missing/unusable	0	Björn Trebels
2016-07-19_hexenol_Tcas-SB_A2-A3_m_DAPI_EdU_1	cis-3-hexenol enriched	EF1B-DsRed	male	A2	CA 2.1	missing/unusable	0	Björn Trebels
2016-07-19_hexenol_Tcas-SB_A2-A3_m_DAPI_EdU_1	cis-3-hexenol enriched	EF1B-DsRed	male	A2	CA 2.2	missing/unusable	0	Björn Trebels
2016-07-19_hexenol_Tcas-SB_A2-A3_m_DAPI_EdU_3	cis-3-hexenol enriched	EF1B-DsRed	male	A2	CA 1.1	present	12	Björn Trebels
2016-07-19_hexenol_Tcas-SB_A2-A3_m_DAPI_EdU_3	cis-3-hexenol enriched	EF1B-DsRed	male	A2	CA 1.2	present	11	Björn Trebels
2016-07-19_hexenol_Tcas-SB_A2-A3_m_DAPI_EdU_3	cis-3-hexenol enriched	EF1B-DsRed	male	A2	CA 2.1	present	11	Björn Trebels
2016-07-19_hexenol_Tcas-SB_A2-A3_m_DAPI_EdU_3	cis-3-hexenol enriched	EF1B-DsRed	male	A2	CA 2.2	present	11	Björn Trebels
2016-11-21_hexenol_Tcas-EF1B_A2-A3_f_DAPI_EdU_DsRed_1	cis-3-hexenol enriched	EF1B-DsRed	female	A2	CA 1.1	present	11	Björn Trebels
2016-11-21_hexenol_Tcas-EF1B_A2-A3_f_DAPI_EdU_DsRed_1	cis-3-hexenol enriched	EF1B-DsRed	female	A2	CA 1.2	present	6	Björn Trebels
2016-11-21_hexenol_Tcas-EF1B_A2-A3_f_DAPI_EdU_DsRed_1	cis-3-hexenol enriched	EF1B-DsRed	female	A2	CA 2.1	present	7	Björn Trebels
2016-11-21_hexenol_Tcas-EF1B_A2-A3_f_DAPI_EdU_DsRed_1	cis-3-hexenol enriched	EF1B-DsRed	female	A2	CA 2.2	missing/unusable	0	Björn Trebels
2017-04-18_hexenol_dsRNA-Orco_Tcas-EF1B_A2-A3_f_DAPI_EdU_DsRed_1	cis-3-hexenol enriched + dsRNA[Orco]	EF1B-DsRed	female	A2	CA 1.1	present	8	Björn Trebels
2017-04-18_hexenol_dsRNA-Orco_Tcas-EF1B_A2-A3_f_DAPI_EdU_DsRed_1	cis-3-hexenol enriched + dsRNA[Orco]	EF1B-DsRed	female	A2	CA 1.2	present	11	Björn Trebels
2017-04-18_hexenol_dsRNA-Orco_Tcas-EF1B_A2-A3_f_DAPI_EdU_DsRed_1	cis-3-hexenol enriched + dsRNA[Orco]	EF1B-DsRed	female	A2	CA 2.1	missing/unusable	0	Björn Trebels
2017-04-18_hexenol_dsRNA-Orco_Tcas-EF1B_A2-A3_f_DAPI_EdU_DsRed_1	cis-3-hexenol enriched + dsRNA[Orco]	EF1B-DsRed	female	A2	CA 2.2	missing/unusable	0	Björn Trebels
2017-04-18_hexenol_dsRNA-Orco_Tcas-EF1B_A2-A3_f_DAPI_EdU_DsRed_2	cis-3-hexenol enriched + dsRNA[Orco]	EF1B-DsRed	female	A2	CA 1.1	present	16	Björn Trebels
2017-04-18_hexenol_dsRNA-Orco_Tcas-EF1B_A2-A3_f_DAPI_EdU_DsRed_2	cis-3-hexenol enriched + dsRNA[Orco]	EF1B-DsRed	female	A2	CA 1.2	missing/unusable	0	Björn Trebels
2017-04-18_hexenol_dsRNA-Orco_Tcas-EF1B_A2-A3_f_DAPI_EdU_DsRed_2	cis-3-hexenol enriched + dsRNA[Orco]	EF1B-DsRed	female	A2	CA 2.1	missing/unusable	0	Björn Trebels
2017-04-18_hexenol_dsRNA-Orco_Tcas-EF1B_A2-A3_f_DAPI_EdU_DsRed_2	cis-3-hexenol enriched + dsRNA[Orco]	EF1B-DsRed	female	A2	CA 2.2	missing/unusable	0	Björn Trebels
2017-04-18_hexenol_dsRNA-Orco_Tcas-EF1B_A2-A3_m_DAPI_EdU_DsRed_1	cis-3-hexenol enriched + dsRNA[Orco]	EF1B-DsRed	male	A2	CA 1.1	present	20	Björn Trebels
2017-04-18_hexenol_dsRNA-Orco_Tcas-EF1B_A2-A3_m_DAPI_EdU_DsRed_1	cis-3-hexenol enriched + dsRNA[Orco]	EF1B-DsRed	male	A2	CA 1.2	missing/unusable	0	Björn Trebels
2017-04-18_hexenol_dsRNA-Orco_Tcas-EF1B_A2-A3_m_DAPI_EdU_DsRed_1	cis-3-hexenol enriched + dsRNA[Orco]	EF1B-DsRed	male	A2	CA 2.1	present	17	Björn Trebels
2017-04-18_hexenol_dsRNA-Orco_Tcas-EF1B_A2-A3_m_DAPI_EdU_DsRed_1	cis-3-hexenol enriched + dsRNA[Orco]	EF1B-DsRed	male	A2	CA 2.2	present	4	Björn Trebels
2017-04-18_hexenol_dsRNA-Orco_Tcas-EF1B_A2-A3_m_DAPI_EdU_DsRed_2	cis-3-hexenol enriched + dsRNA[Orco]	EF1B-DsRed	male	A2	CA 1.1	present	16	Björn Trebels
2017-04-18_hexenol_dsRNA-Orco_Tcas-EF1B_A2-A3_m_DAPI_EdU_DsRed_2	cis-3-hexenol enriched + dsRNA[Orco]	EF1B-DsRed	male	A2	CA 1.2	missing/unusable	0	Björn Trebels
2017-04-18_hexenol_dsRNA-Orco_Tcas-EF1B_A2-A3_m_DAPI_EdU_DsRed_2	cis-3-hexenol enriched + dsRNA[Orco]	EF1B-DsRed	male	A2	CA 2.1	present	15	Björn Trebels
2017-04-18_hexenol_dsRNA-Orco_Tcas-EF1B_A2-A3_m_DAPI_EdU_DsRed_2	cis-3-hexenol enriched + dsRNA[Orco]	EF1B-DsRed	male	A2	CA 2.2	missing/unusable	0	Björn Trebels
2017-04-21_hexenol_Tcas-EF1B_A2-A3_f_DAPI_EdU_DsRed_2	cis-3-hexenol enriched	EF1B-DsRed	female	A2	CA 1.1	present	12	Björn Trebels
2017-04-21_hexenol_Tcas-EF1B_A2-A3_f_DAPI_EdU_DsRed_2	cis-3-hexenol enriched	EF1B-DsRed	female	A2	CA 1.2	present	9	Björn Trebels
2017-04-21_hexenol_Tcas-EF1B_A2-A3_f_DAPI_EdU_DsRed_2	cis-3-hexenol enriched	EF1B-DsRed	female	A2	CA 2.1	missing/unusable	0	Björn Trebels
2017-04-21_hexenol_Tcas-EF1B_A2-A3_f_DAPI_EdU_DsRed_2	cis-3-hexenol enriched	EF1B-DsRed	female	A2	CA 2.2	missing/unusable	0	Björn Trebels
2017-04-21_hexenol_Tcas-EF1B_A2-A3_f_DAPI_EdU_DsRed_3	cis-3-hexenol enriched	EF1B-DsRed	female	A2	CA 1.1	present	15	Björn Trebels
2017-04-21_hexenol_Tcas-EF1B_A2-A3_f_DAPI_EdU_DsRed_3	cis-3-hexenol enriched	EF1B-DsRed	female	A2	CA 1.2	present	14	Björn Trebels
2017-04-21_hexenol_Tcas-EF1B_A2-A3_f_DAPI_EdU_DsRed_3	cis-3-hexenol enriched	EF1B-DsRed	female	A2	CA 2.1	present	15	Björn Trebels
2017-04-21_hexenol_Tcas-EF1B_A2-A3_f_DAPI_EdU_DsRed_3	cis-3-hexenol enriched	EF1B-DsRed	female	A2	CA 2.2	present	12	Björn Trebels
2017-04-21_hexenol_Tcas-EF1B_A2-A3_m_DAPI_EdU_DsRed_1	cis-3-hexenol enriched	EF1B-DsRed	male	A2	CA 1.1	present	22	Björn Trebels
2017-04-21_hexenol_Tcas-EF1B_A2-A3_m_DAPI_EdU_DsRed_1	cis-3-hexenol enriched	EF1B-DsRed	male	A2	CA 1.2	present	12	Björn Trebels
2017-04-21_hexenol_Tcas-EF1B_A2-A3_m_DAPI_EdU_DsRed_1	cis-3-hexenol enriched	EF1B-DsRed	male	A2	CA 2.1	present	11	Björn Trebels
2017-04-21_hexenol_Tcas-EF1B_A2-A3_m_DAPI_EdU_DsRed_1	cis-3-hexenol enriched	EF1B-DsRed	male	A2	CA 2.2	present	10	Björn Trebels
2017-04-21_Tcas-EF1B_A2-A3_m_DAPI_EdU_DsRed_1	group reared	EF1B-DsRed	male	A2	CA 1.1	present	15	Björn Trebels
2017-04-21_Tcas-EF1B_A2-A3_m_DAPI_EdU_DsRed_1	group reared	EF1B-DsRed	male	A2	CA 1.2	present	14	Björn Trebels
2017-04-21_Tcas-EF1B_A2-A3_m_DAPI_EdU_DsRed_1	group reared	EF1B-DsRed	male	A2	CA 2.1	present	15	Björn Trebels
2017-04-21_Tcas-EF1B_A2-A3_m_DAPI_EdU_DsRed_1	group reared	EF1B-DsRed	male	A2	CA 2.2	present	9	Björn Trebels
2018-02-01_DMD_Tcas-EF1B_A2-A3_m_DAPI_DsRed_EdU-Cy5_1-Schaaf	4,8-dimethyldecanal enriched	EF1B-DsRed	female	A2	CA 1.1	present	19	Magdalina Schaaf
2018-02-01_DMD_Tcas-EF1B_A2-A3_m_DAPI_DsRed_EdU-Cy5_1-Schaaf	4,8-dimethyldecanal enriched	EF1B-DsRed	female	A2	CA 1.2	present	17	Magdalina Schaaf
2018-02-01_DMD_Tcas-EF1B_A2-A3_m_DAPI_DsRed_EdU-Cy5_1-Schaaf	4,8-dimethyldecanal enriched	EF1B-DsRed	female	A2	CA 2.1	present	20	Magdalina Schaaf
2018-02-01_DMD_Tcas-EF1B_A2-A3_m_DAPI_DsRed_EdU-Cy5_1-Schaaf	4,8-dimethyldecanal enriched	EF1B-DsRed	female	A2	CA 2.2	present	16	Magdalina Schaaf
2018-02-01_DMD_Tcas-EF1B_A2-A3_m_DAPI_DsRed_EdU-Cy5_2-Schaaf	4,8-dimethyldecanal enriched	EF1B-DsRed	male	A2	CA 1.1	present	15	Magdalina Schaaf
2018-02-01_DMD_Tcas-EF1B_A2-A3_m_DAPI_DsRed_EdU-Cy5_2-Schaaf	4,8-dimethyldecanal enriched	EF1B-DsRed	male	A2	CA 1.2	missing/unusable	0	Magdalina Schaaf
2018-02-01_DMD_Tcas-EF1B_A2-A3_m_DAPI_DsRed_EdU-Cy5_2-Schaaf	4,8-dimethyldecanal enriched	EF1B-DsRed	male	A2	CA 2.1	present	17	Magdalina Schaaf
2018-02-01_DMD_Tcas-EF1B_A2-A3_m_DAPI_DsRed_EdU-Cy5_2-Schaaf	4,8-dimethyldecanal enriched	EF1B-DsRed	male	A2	CA 2.2	present	21	Magdalina Schaaf
2018-02-08_DMD_Tcas-EF1B_A2-A3_f_DAPI_DsRed_EdU-Cy5_2-Schaaf	4,8-dimethyldecanal enriched	EF1B-DsRed	female	A2	CA 1.1	present	20	Magdalina Schaaf
2018-02-08_DMD_Tcas-EF1B_A2-A3_f_DAPI_DsRed_EdU-Cy5_2-Schaaf	4,8-dimethyldecanal enriched	EF1B-DsRed	female	A2	CA 1.2	present	17	Magdalina Schaaf
2018-02-08_DMD_Tcas-EF1B_A2-A3_f_DAPI_DsRed_EdU-Cy5_2-Schaaf	4,8-dimethyldecanal enriched	EF1B-DsRed	female	A2	CA 2.1	present	19	Magdalina Schaaf
2018-02-08_DMD_Tcas-EF1B_A2-A3_f_DAPI_DsRed_EdU-Cy5_2-Schaaf	4,8-dimethyldecanal enriched	EF1B-DsRed	female	A2	CA 2.2	present	18	Magdalina Schaaf
2018-02-08_DMD_Tcas-EF1B_A2-A3_f_DAPI_DsRed_EdU-Cy5_3-Schaaf	4,8-dimethyldecanal enriched	EF1B-DsRed	female	A2	CA 1.1	missing/unusable	0	Magdalina Schaaf
2018-02-08_DMD_Tcas-EF1B_A2-A3_f_DAPI_DsRed_EdU-Cy5_3-Schaaf	4,8-dimethyldecanal enriched	EF1B-DsRed	female	A2	CA 1.2	missing/unusable	0	Magdalina Schaaf
2018-02-08_DMD_Tcas-EF1B_A2-A3_f_DAPI_DsRed_EdU-Cy5_3-Schaaf	4,8-dimethyldecanal enriched	EF1B-DsRed	female	A2	CA 2.1	present	14	Magdalina Schaaf
2018-02-08_DMD_Tcas-EF1B_A2-A3_f_DAPI_DsRed_EdU-Cy5_3-Schaaf	4,8-dimethyldecanal enriched	EF1B-DsRed	female	A2	CA 2.2	present	12	Magdalina Schaaf
2018-02-08_DMD_Tcas-EF1B_A2-A3_f_DAPI_DsRed_EdU-Cy5_5-Schaaf	4,8-dimethyldecanal enriched	EF1B-DsRed	female	A2	CA 1.1	missing/unusable	0	Magdalina Schaaf
2018-02-08_DMD_Tcas-EF1B_A2-A3_f_DAPI_DsRed_EdU-Cy5_5-Schaaf	4,8-dimethyldecanal enriched	EF1B-DsRed	female	A2	CA 1.2	missing/unusable	0	Magdalina Schaaf
2018-02-08_DMD_Tcas-EF1B_A2-A3_f_DAPI_DsRed_EdU-Cy5_5-Schaaf	4,8-dimethyldecanal enriched	EF1B-DsRed	female	A2	CA 2.1	present	13	Magdalina Schaaf
2018-02-08_DMD_Tcas-EF1B_A2-A3_f_DAPI_DsRed_EdU-Cy5_5-Schaaf	4,8-dimethyldecanal enriched	EF1B-DsRed	female	A2	CA 2.2	missing/unusable	0	Magdalina Schaaf
2018-02-08_DMD_Tcas-EF1B_A2-A3_m_DAPI_DsRed_EdU-Cy5_1-Schaaf	4,8-dimethyldecanal enriched	EF1B-DsRed	male	A2	CA 1.1	missing/unusable	0	Magdalina Schaaf
2018-02-08_DMD_Tcas-EF1B_A2-A3_m_DAPI_DsRed_EdU-Cy5_1-Schaaf	4,8-dimethyldecanal enriched	EF1B-DsRed	male	A2	CA 1.2	missing/unusable	0	Magdalina Schaaf
2018-02-08_DMD_Tcas-EF1B_A2-A3_m_DAPI_DsRed_EdU-Cy5_1-Schaaf	4,8-dimethyldecanal enriched	EF1B-DsRed	male	A2	CA 2.1	present	18	Magdalina Schaaf
2018-02-08_DMD_Tcas-EF1B_A2-A3_m_DAPI_DsRed_EdU-Cy5_1-Schaaf	4,8-dimethyldecanal enriched	EF1B-DsRed	male	A2	CA 2.2	present	11	Magdalina Schaaf
2018-04-16_DMD_Tcas-EF1B_A2-A3_f_DAPI_DsRed_EdU_2-Schaaf	4,8-dimethyldecanal enriched	EF1B-DsRed	female	A2	CA 1.1	present	19	Magdalina Schaaf
2018-04-16_DMD_Tcas-EF1B_A2-A3_f_DAPI_DsRed_EdU_2-Schaaf	4,8-dimethyldecanal enriched	EF1B-DsRed	female	A2	CA 1.2	present	20	Magdalina Schaaf
2018-04-16_DMD_Tcas-EF1B_A2-A3_f_DAPI_DsRed_EdU_2-Schaaf	4,8-dimethyldecanal enriched	EF1B-DsRed	female	A2	CA 2.1	present	19	Magdalina Schaaf
2018-04-16_DMD_Tcas-EF1B_A2-A3_f_DAPI_DsRed_EdU_2-Schaaf	4,8-dimethyldecanal enriched	EF1B-DsRed	female	A2	CA 2.2	present	19	Magdalina Schaaf
2018-04-16_DMD_Tcas-EF1B_A2-A3_f_DAPI_DsRed_EdU_3-Schaaf	4,8-dimethyldecanal enriched	EF1B-DsRed	female	A2	CA 1.1	missing/unusable	0	Magdalina Schaaf
2018-04-16_DMD_Tcas-EF1B_A2-A3_f_DAPI_DsRed_EdU_3-Schaaf	4,8-dimethyldecanal enriched	EF1B-DsRed	female	A2	CA 1.2	present	16	Magdalina Schaaf
2018-04-16_DMD_Tcas-EF1B_A2-A3_f_DAPI_DsRed_EdU_3-Schaaf	4,8-dimethyldecanal enriched	EF1B-DsRed	female	A2	CA 2.1	missing/unusable	0	Magdalina Schaaf
2018-04-16_DMD_Tcas-EF1B_A2-A3_f_DAPI_DsRed_EdU_3-Schaaf	4,8-dimethyldecanal enriched	EF1B-DsRed	female	A2	CA 2.2	present	12	Magdalina Schaaf
2018-04-16_DMD_Tcas-EF1B_A2-A3_f_DAPI_DsRed_EdU_4-Schaaf	4,8-dimethyldecanal enriched	EF1B-DsRed	female	A2	CA 1.1	missing/unusable	0	Magdalina Schaaf
2018-04-16_DMD_Tcas-EF1B_A2-A3_f_DAPI_DsRed_EdU_4-Schaaf	4,8-dimethyldecanal enriched	EF1B-DsRed	female	A2	CA 1.2	missing/unusable	0	Magdalina Schaaf
2018-04-16_DMD_Tcas-EF1B_A2-A3_f_DAPI_DsRed_EdU_4-Schaaf	4,8-dimethyldecanal enriched	EF1B-DsRed	female	A2	CA 2.1	present	17	Magdalina Schaaf
2018-04-16_DMD_Tcas-EF1B_A2-A3_f_DAPI_DsRed_EdU_4-Schaaf	4,8-dimethyldecanal enriched	EF1B-DsRed	female	A2	CA 2.2	present	17	Magdalina Schaaf
2018-04-16_DMD_Tcas-EF1B_A2-A3_m_DAPI_DsRed_EdU_1-Schaaf	4,8-dimethyldecanal enriched	EF1B-DsRed	male	A2	CA 1.1	present	21	Magdalina Schaaf
2018-04-16_DMD_Tcas-EF1B_A2-A3_m_DAPI_DsRed_EdU_1-Schaaf	4,8-dimethyldecanal enriched	EF1B-DsRed	male	A2	CA 1.2	present	10	Magdalina Schaaf
2018-04-16_DMD_Tcas-EF1B_A2-A3_m_DAPI_DsRed_EdU_1-Schaaf	4,8-dimethyldecanal enriched	EF1B-DsRed	male	A2	CA 2.1	present	16	Magdalina Schaaf
2018-04-16_DMD_Tcas-EF1B_A2-A3_m_DAPI_DsRed_EdU_1-Schaaf	4,8-dimethyldecanal enriched	EF1B-DsRed	male	A2	CA 2.2	present	17	Magdalina Schaaf
2018-04-16_DMD_Tcas-EF1B_A2-A3_m_DAPI_DsRed_EdU_2-Schaaf	4,8-dimethyldecanal enriched	EF1B-DsRed	male	A2	CA 1.1	present	21	Magdalina Schaaf
2018-04-16_DMD_Tcas-EF1B_A2-A3_m_DAPI_DsRed_EdU_2-Schaaf	4,8-dimethyldecanal enriched	EF1B-DsRed	male	A2	CA 1.2	present	19	Magdalina Schaaf
2018-04-16_DMD_Tcas-EF1B_A2-A3_m_DAPI_DsRed_EdU_2-Schaaf	4,8-dimethyldecanal enriched	EF1B-DsRed	male	A2	CA 2.1	present	21	Magdalina Schaaf
2018-04-16_DMD_Tcas-EF1B_A2-A3_m_DAPI_DsRed_EdU_2-Schaaf	4,8-dimethyldecanal enriched	EF1B-DsRed	male	A2	CA 2.2	present	20	Magdalina Schaaf
2018-04-16_DMD_Tcas-EF1B_A2-A3_m_DAPI_DsRed_EdU_3-Schaaf	4,8-dimethyldecanal enriched	EF1B-DsRed	male	A2	CA 1.1	present	18	Magdalina Schaaf
2018-04-16_DMD_Tcas-EF1B_A2-A3_m_DAPI_DsRed_EdU_3-Schaaf	4,8-dimethyldecanal enriched	EF1B-DsRed	male	A2	CA 1.2	present	17	Magdalina Schaaf
2018-04-16_DMD_Tcas-EF1B_A2-A3_m_DAPI_DsRed_EdU_3-Schaaf	4,8-dimethyldecanal enriched	EF1B-DsRed	male	A2	CA 2.1	present	17	Magdalina Schaaf
2018-04-16_DMD_Tcas-EF1B_A2-A3_m_DAPI_DsRed_EdU_3-Schaaf	4,8-dimethyldecanal enriched	EF1B-DsRed	male	A2	CA 2.2	missing/unusable	0	Magdalina Schaaf
2018-06-25_hexenol_Tcas-EF1B_A2-A3_m_DAPI_EdU_DsRed_3	cis-3-hexenol enriched	EF1B-DsRed	male	A2	CA 1.1	present	16	Björn Trebels
2018-06-25_hexenol_Tcas-EF1B_A2-A3_m_DAPI_EdU_DsRed_3	cis-3-hexenol enriched	EF1B-DsRed	male	A2	CA 1.2	present	15	Björn Trebels
2018-06-25_hexenol_Tcas-EF1B_A2-A3_m_DAPI_EdU_DsRed_3	cis-3-hexenol enriched	EF1B-DsRed	male	A2	CA 2.1	present	21	Björn Trebels
2018-06-25_hexenol_Tcas-EF1B_A2-A3_m_DAPI_EdU_DsRed_3	cis-3-hexenol enriched	EF1B-DsRed	male	A2	CA 2.2	present	20	Björn Trebels
2018-09-13_dsRNA-Orco_DMD_Tcas-EF1B_A2-A3_f_DAPI_EdU_DsRed_1	4,8-dimethyldecanal enriched + dsRNA[Orco]	EF1B-DsRed	female	A2	CA 1.1	present	16	Björn Trebels
2018-09-13_dsRNA-Orco_DMD_Tcas-EF1B_A2-A3_f_DAPI_EdU_DsRed_1	4,8-dimethyldecanal enriched + dsRNA[Orco]	EF1B-DsRed	female	A2	CA 1.2	present	10	Björn Trebels
2018-09-13_dsRNA-Orco_DMD_Tcas-EF1B_A2-A3_f_DAPI_EdU_DsRed_1	4,8-dimethyldecanal enriched + dsRNA[Orco]	EF1B-DsRed	female	A2	CA 2.1	present	13	Björn Trebels
2018-09-13_dsRNA-Orco_DMD_Tcas-EF1B_A2-A3_f_DAPI_EdU_DsRed_1	4,8-dimethyldecanal enriched + dsRNA[Orco]	EF1B-DsRed	female	A2	CA 2.2	missing/unusable	0	Björn Trebels
2018-09-13_dsRNA-Orco_DMD_Tcas-EF1B_A2-A3_f_DAPI_EdU_DsRed_2	4,8-dimethyldecanal enriched + dsRNA[Orco]	EF1B-DsRed	female	A2	CA 1.1	missing/unusable	0	Björn Trebels
2018-09-13_dsRNA-Orco_DMD_Tcas-EF1B_A2-A3_f_DAPI_EdU_DsRed_2	4,8-dimethyldecanal enriched + dsRNA[Orco]	EF1B-DsRed	female	A2	CA 1.2	present	13	Björn Trebels
2018-09-13_dsRNA-Orco_DMD_Tcas-EF1B_A2-A3_f_DAPI_EdU_DsRed_2	4,8-dimethyldecanal enriched + dsRNA[Orco]	EF1B-DsRed	female	A2	CA 2.1	missing/unusable	0	Björn Trebels
2018-09-13_dsRNA-Orco_DMD_Tcas-EF1B_A2-A3_f_DAPI_EdU_DsRed_2	4,8-dimethyldecanal enriched + dsRNA[Orco]	EF1B-DsRed	female	A2	CA 2.2	missing/unusable	0	Björn Trebels
2018-09-13_dsRNA-Orco_DMD_Tcas-EF1B_A2-A3_f_DAPI_EdU_DsRed_3	4,8-dimethyldecanal enriched + dsRNA[Orco]	EF1B-DsRed	female	A2	CA 1.1	present	13	Björn Trebels
2018-09-13_dsRNA-Orco_DMD_Tcas-EF1B_A2-A3_f_DAPI_EdU_DsRed_3	4,8-dimethyldecanal enriched + dsRNA[Orco]	EF1B-DsRed	female	A2	CA 1.2	present	16	Björn Trebels
2018-09-13_dsRNA-Orco_DMD_Tcas-EF1B_A2-A3_f_DAPI_EdU_DsRed_3	4,8-dimethyldecanal enriched + dsRNA[Orco]	EF1B-DsRed	female	A2	CA 2.1	present	10	Björn Trebels
2018-09-13_dsRNA-Orco_DMD_Tcas-EF1B_A2-A3_f_DAPI_EdU_DsRed_3	4,8-dimethyldecanal enriched + dsRNA[Orco]	EF1B-DsRed	female	A2	CA 2.2	present	18	Björn Trebels
2018-09-13_dsRNA-Orco_DMD_Tcas-EF1B_A2-A3_f_DAPI_EdU_DsRed_5	4,8-dimethyldecanal enriched + dsRNA[Orco]	EF1B-DsRed	female	A2	CA 1.1	missing/unusable	0	Björn Trebels
2018-09-13_dsRNA-Orco_DMD_Tcas-EF1B_A2-A3_f_DAPI_EdU_DsRed_5	4,8-dimethyldecanal enriched + dsRNA[Orco]	EF1B-DsRed	female	A2	CA 1.2	present	14	Björn Trebels
2018-09-13_dsRNA-Orco_DMD_Tcas-EF1B_A2-A3_f_DAPI_EdU_DsRed_5	4,8-dimethyldecanal enriched + dsRNA[Orco]	EF1B-DsRed	female	A2	CA 2.1	missing/unusable	0	Björn Trebels
2018-09-13_dsRNA-Orco_DMD_Tcas-EF1B_A2-A3_f_DAPI_EdU_DsRed_5	4,8-dimethyldecanal enriched + dsRNA[Orco]	EF1B-DsRed	female	A2	CA 2.2	missing/unusable	0	Björn Trebels
2018-09-13_dsRNA-Orco_DMD_Tcas-EF1B_A2-A3_m_DAPI_EdU_DsRed_1	4,8-dimethyldecanal enriched + dsRNA[Orco]	EF1B-DsRed	male	A2	CA 1.1	present	11	Björn Trebels
2018-09-13_dsRNA-Orco_DMD_Tcas-EF1B_A2-A3_m_DAPI_EdU_DsRed_1	4,8-dimethyldecanal enriched + dsRNA[Orco]	EF1B-DsRed	male	A2	CA 1.2	present	13	Björn Trebels
2018-09-13_dsRNA-Orco_DMD_Tcas-EF1B_A2-A3_m_DAPI_EdU_DsRed_1	4,8-dimethyldecanal enriched + dsRNA[Orco]	EF1B-DsRed	male	A2	CA 2.1	missing/unusable	0	Björn Trebels
2018-09-13_dsRNA-Orco_DMD_Tcas-EF1B_A2-A3_m_DAPI_EdU_DsRed_1	4,8-dimethyldecanal enriched + dsRNA[Orco]	EF1B-DsRed	male	A2	CA 2.2	missing/unusable	0	Björn Trebels
2018-09-13_dsRNA-Orco_DMD_Tcas-EF1B_A2-A3_m_DAPI_EdU_DsRed_3	4,8-dimethyldecanal enriched + dsRNA[Orco]	EF1B-DsRed	male	A2	CA 1.1	present	17	Björn Trebels
2018-09-13_dsRNA-Orco_DMD_Tcas-EF1B_A2-A3_m_DAPI_EdU_DsRed_3	4,8-dimethyldecanal enriched + dsRNA[Orco]	EF1B-DsRed	male	A2	CA 1.2	present	8	Björn Trebels
2018-09-13_dsRNA-Orco_DMD_Tcas-EF1B_A2-A3_m_DAPI_EdU_DsRed_3	4,8-dimethyldecanal enriched + dsRNA[Orco]	EF1B-DsRed	male	A2	CA 2.1	present	16	Björn Trebels
2018-09-13_dsRNA-Orco_DMD_Tcas-EF1B_A2-A3_m_DAPI_EdU_DsRed_3	4,8-dimethyldecanal enriched + dsRNA[Orco]	EF1B-DsRed	male	A2	CA 2.2	missing/unusable	0	Björn Trebels
A2 iso male 1	isolated	SB	male	A2	CA 1.1	present	11	Björn Trebels
A2 iso male 1	isolated	SB	male	A2	CA 1.2	present	14	Björn Trebels
A2 iso male 1	isolated	SB	male	A2	CA 2.1	present	9	rBjörn Trebels
A2 iso male 1	isolated	SB	male	A2	CA 2.2	present	10	rBjörn Trebels
A2 iso male 2	isolated	SB	male	A2	CA 1.1	present	9	rBjörn Trebels
A2 iso male 2	isolated	SB	male	A2	CA 1.2	present	10	rBjörn Trebels
A2 iso male 2	isolated	SB	male	A2	CA 2.1	present	10	rBjörn Trebels
A2 iso male 2	isolated	SB	male	A2	CA 2.2	present	14	rBjörn Trebels
A2 iso male 3	isolated	SB	male	A2	CA 1.1	present	5	Björn Trebels
A2 iso male 3	isolated	SB	male	A2	CA 1.2	missing/unusable	0	Björn Trebels
A2 iso male 3	isolated	SB	male	A2	CA 2.1	present	6	Björn Trebels
A2 iso male 3	isolated	SB	male	A2	CA 2.2	present	11	rBjörn Trebels
A2 iso male 4	isolated	SB	male	A2	CA 1.1	present	11	rBjörn Trebels
A2 iso male 4	isolated	SB	male	A2	CA 1.2	present	9	rBjörn Trebels
A2 iso male 4	isolated	SB	male	A2	CA 2.1	present	10	rBjörn Trebels
A2 iso male 4	isolated	SB	male	A2	CA 2.2	present	9	rBjörn Trebels
A2 iso male 5	isolated	SB	male	A2	CA 1.1	missing/unusable	0	Björn Trebels
A2 iso male 5	isolated	SB	male	A2	CA 1.2	missing/unusable	0	Björn Trebels
A2 iso male 5	isolated	SB	male	A2	CA 2.1	present	13	rBjörn Trebels
A2 iso male 5	isolated	SB	male	A2	CA 2.2	present	3	rBjörn Trebels
A2 iso female 1	isolated	SB	female	A2	CA 1.1	present	12	rBjörn Trebels
A2 iso female 1	isolated	SB	female	A2	CA 1.2	present	13	rBjörn Trebels
A2 iso female 1	isolated	SB	female	A2	CA 2.1	present	10	rBjörn Trebels
A2 iso female 1	isolated	SB	female	A2	CA 2.2	present	11	rBjörn Trebels
A2 iso female 2	isolated	SB	female	A2	CA 1.1	present	14	rBjörn Trebels
A2 iso female 2	isolated	SB	female	A2	CA 1.2	present	15	rBjörn Trebels
A2 iso female 2	isolated	SB	female	A2	CA 2.1	present	14	rBjörn Trebels
A2 iso female 2	isolated	SB	female	A2	CA 2.2	present	18	rBjörn Trebels
A2 iso female 3	isolated	SB	female	A2	CA 1.1	present	14	rBjörn Trebels
A2 iso female 3	isolated	SB	female	A2	CA 1.2	present	12	rBjörn Trebels
A2 iso female 3	isolated	SB	female	A2	CA 2.1	present	9	rBjörn Trebels
A2 iso female 3	isolated	SB	female	A2	CA 2.2	present	12	rBjörn Trebels
A2 iso female 4	isolated	SB	female	A2	CA 1.1	present	12	rBjörn Trebels
A2 iso female 4	isolated	SB	female	A2	CA 1.2	present	15	rBjörn Trebels
A2 iso female 4	isolated	SB	female	A2	CA 2.1	present	10	rBjörn Trebels
A2 iso female 4	isolated	SB	female	A2	CA 2.2	missing/unusable	0	Björn Trebels
A2 iso female 5	isolated	SB	female	A2	CA 1.1	present	14	rBjörn Trebels
A2 iso female 5	isolated	SB	female	A2	CA 1.2	present	18	rBjörn Trebels
A2 iso female 5	isolated	SB	female	A2	CA 2.1	present	16	rBjörn Trebels
A2 iso female 5	isolated	SB	female	A2	CA 2.2	present	21	rBjörn Trebels
2016-07-21_cis-3_Trc-SB_A3-A4_m_DAPI_EDU_1	cis-3-hexenol enriched	San Bernadino	male	A3	CA 1.1	present	11	Björn Trebels
2016-07-21_cis-3_Trc-SB_A3-A4_m_DAPI_EDU_1	cis-3-hexenol enriched	San Bernadino	male	A3	CA 1.2	present	1	Björn Trebels
2016-07-21_cis-3_Trc-SB_A3-A4_m_DAPI_EDU_1	cis-3-hexenol enriched	San Bernadino	male	A3	CA 2.1	present	11	Björn Trebels
2016-07-21_cis-3_Trc-SB_A3-A4_m_DAPI_EDU_1	cis-3-hexenol enriched	San Bernadino	male	A3	CA 2.2	present	13	Björn Trebels
2016-07-21_Tcas-SB_A3-A4_f_DAPI_EdU_1	group reared	San Bernadino	female	A3	CA 1.1	present	12	Björn Trebels
2016-07-21_Tcas-SB_A3-A4_f_DAPI_EdU_1	group reared	San Bernadino	female	A3	CA 1.2	missing/unusable	0	Björn Trebels
2016-07-21_Tcas-SB_A3-A4_f_DAPI_EdU_1	group reared	San Bernadino	female	A3	CA 2.1	missing/unusable	0	Björn Trebels
2016-07-21_Tcas-SB_A3-A4_f_DAPI_EdU_1	group reared	San Bernadino	female	A3	CA 2.2	missing/unusable	0	Björn Trebels
2016-07-21_Tcas-SB_A3-A4_f_DAPI_EdU_2	group reared	San Bernadino	female	A3	CA 1.1	present	5	Björn Trebels
2016-07-21_Tcas-SB_A3-A4_f_DAPI_EdU_2	group reared	San Bernadino	female	A3	CA 1.2	present	2	Björn Trebels
2016-07-21_Tcas-SB_A3-A4_f_DAPI_EdU_2	group reared	San Bernadino	female	A3	CA 2.1	present	5	Björn Trebels
2016-07-21_Tcas-SB_A3-A4_f_DAPI_EdU_2	group reared	San Bernadino	female	A3	CA 2.2	present	12	Björn Trebels
2016-07-21_Tcas-SB_A3-A4_m_DAPI_EdU_1	group reared	San Bernadino	male	A3	CA 1.1	present	13	Björn Trebels
2016-07-21_Tcas-SB_A3-A4_m_DAPI_EdU_1	group reared	San Bernadino	male	A3	CA 1.2	missing/unusable	0	Björn Trebels
2016-07-21_Tcas-SB_A3-A4_m_DAPI_EdU_1	group reared	San Bernadino	male	A3	CA 2.1	present	11	Björn Trebels
2016-07-21_Tcas-SB_A3-A4_m_DAPI_EdU_1	group reared	San Bernadino	male	A3	CA 2.2	present	13	Björn Trebels
2016-07-21_Tcas-SB_A3-A4_m_DAPI_EdU_2	group reared	San Bernadino	male	A3	CA 1.1	present	10	Björn Trebels
2016-07-21_Tcas-SB_A3-A4_m_DAPI_EdU_2	group reared	San Bernadino	male	A3	CA 1.2	missing/unusable	0	Björn Trebels
2016-07-21_Tcas-SB_A3-A4_m_DAPI_EdU_2	group reared	San Bernadino	male	A3	CA 2.1	missing/unusable	0	Björn Trebels
2016-07-21_Tcas-SB_A3-A4_m_DAPI_EdU_2	group reared	San Bernadino	male	A3	CA 2.2	missing/unusable	0	Björn Trebels
2016-11-21_Tcas-EF1B_A3-A4_m_DAPI_EdU_DsRed_1	group reared	EF1B-DsRed	male	A3	CA 1.1	present	0	Björn Trebels
2016-11-21_Tcas-EF1B_A3-A4_m_DAPI_EdU_DsRed_1	group reared	EF1B-DsRed	male	A3	CA 1.2	present	0	Björn Trebels
2016-11-21_Tcas-EF1B_A3-A4_m_DAPI_EdU_DsRed_1	group reared	EF1B-DsRed	male	A3	CA 2.1	present	10	Björn Trebels
2016-11-21_Tcas-EF1B_A3-A4_m_DAPI_EdU_DsRed_1	group reared	EF1B-DsRed	male	A3	CA 2.2	missing/unusable	0	Björn Trebels
2017-04-18_cis-3+orco_Tcas-EF1B_A3-A4_f_DAPI_EdU_DsRed_1	cis-3-hexenol enriched + dsRNA[Orco]	EF1B-DsRed	female	A3	CA 1.1	present	19	Björn Trebels
2017-04-18_cis-3+orco_Tcas-EF1B_A3-A4_f_DAPI_EdU_DsRed_1	cis-3-hexenol enriched + dsRNA[Orco]	EF1B-DsRed	female	A3	CA 1.2	present	13	Björn Trebels
2017-04-18_cis-3+orco_Tcas-EF1B_A3-A4_f_DAPI_EdU_DsRed_1	cis-3-hexenol enriched + dsRNA[Orco]	EF1B-DsRed	female	A3	CA 2.1	missing/unusable	0	Björn Trebels
2017-04-18_cis-3+orco_Tcas-EF1B_A3-A4_f_DAPI_EdU_DsRed_1	cis-3-hexenol enriched + dsRNA[Orco]	EF1B-DsRed	female	A3	CA 2.2	missing/unusable	0	Björn Trebels
2017-04-18_cis-3+orco_Tcas-EF1B_A3-A4_m_DAPI_EdU_DsRed_1	cis-3-hexenol enriched + dsRNA[Orco]	EF1B-DsRed	male	A3	CA 1.1	present	8	Björn Trebels
2017-04-18_cis-3+orco_Tcas-EF1B_A3-A4_m_DAPI_EdU_DsRed_1	cis-3-hexenol enriched + dsRNA[Orco]	EF1B-DsRed	male	A3	CA 1.2	missing/unusable	0	Björn Trebels
2017-04-18_cis-3+orco_Tcas-EF1B_A3-A4_m_DAPI_EdU_DsRed_1	cis-3-hexenol enriched + dsRNA[Orco]	EF1B-DsRed	male	A3	CA 2.1	missing/unusable	0	Björn Trebels
2017-04-18_cis-3+orco_Tcas-EF1B_A3-A4_m_DAPI_EdU_DsRed_1	cis-3-hexenol enriched + dsRNA[Orco]	EF1B-DsRed	male	A3	CA 2.2	missing/unusable	0	Björn Trebels
2017-04-18_cis-3+orco_Tcas-EF1B_A3-A4_m_DAPI_EdU_DsRed_2	cis-3-hexenol enriched + dsRNA[Orco]	EF1B-DsRed	male	A3	CA 1.1	present	17	Björn Trebels
2017-04-18_cis-3+orco_Tcas-EF1B_A3-A4_m_DAPI_EdU_DsRed_2	cis-3-hexenol enriched + dsRNA[Orco]	EF1B-DsRed	male	A3	CA 1.2	missing/unusable	0	Björn Trebels
2017-04-18_cis-3+orco_Tcas-EF1B_A3-A4_m_DAPI_EdU_DsRed_2	cis-3-hexenol enriched + dsRNA[Orco]	EF1B-DsRed	male	A3	CA 2.1	missing/unusable	0	Björn Trebels
2017-04-18_cis-3+orco_Tcas-EF1B_A3-A4_m_DAPI_EdU_DsRed_2	cis-3-hexenol enriched + dsRNA[Orco]	EF1B-DsRed	male	A3	CA 2.2	missing/unusable	0	Björn Trebels
2018-04-13_DMD_Tcas-EF1B_A3-4_m_DAPI_EdU_DsRed_1-Schaaf	4,8-dimethyldecanal enriched	EF1B-DsRed	male	A3	CA 1.1	present	12	Magdalina Schaaf
2018-04-13_DMD_Tcas-EF1B_A3-4_m_DAPI_EdU_DsRed_1-Schaaf	4,8-dimethyldecanal enriched	EF1B-DsRed	male	A3	CA 1.2	missing/unusable	0	Magdalina Schaaf
2018-04-13_DMD_Tcas-EF1B_A3-4_m_DAPI_EdU_DsRed_1-Schaaf	4,8-dimethyldecanal enriched	EF1B-DsRed	male	A3	CA 2.1	present	12	Magdalina Schaaf
2018-04-13_DMD_Tcas-EF1B_A3-4_m_DAPI_EdU_DsRed_1-Schaaf	4,8-dimethyldecanal enriched	EF1B-DsRed	male	A3	CA 2.2	missing/unusable	0	Magdalina Schaaf
2018-04-13_DMD_Tcas-EF1B_A3-4_m_DAPI_EdU_DsRed_2-Schaaf	4,8-dimethyldecanal enriched	EF1B-DsRed	male	A3	CA 1.1	present	11	Magdalina Schaaf
2018-04-13_DMD_Tcas-EF1B_A3-4_m_DAPI_EdU_DsRed_2-Schaaf	4,8-dimethyldecanal enriched	EF1B-DsRed	male	A3	CA 1.2	missing/unusable	0	Magdalina Schaaf
2018-04-13_DMD_Tcas-EF1B_A3-4_m_DAPI_EdU_DsRed_2-Schaaf	4,8-dimethyldecanal enriched	EF1B-DsRed	male	A3	CA 2.1	missing/unusable	0	Magdalina Schaaf
2018-04-13_DMD_Tcas-EF1B_A3-4_m_DAPI_EdU_DsRed_2-Schaaf	4,8-dimethyldecanal enriched	EF1B-DsRed	male	A3	CA 2.2	missing/unusable	0	Magdalina Schaaf
2018-04-13_DMD_Tcas-EF1B_A3-4_m_DAPI_EdU_DsRed_3-Schaaf	4,8-dimethyldecanal enriched	EF1B-DsRed	male	A3	CA 1.1	present	18	Magdalina Schaaf
2018-04-13_DMD_Tcas-EF1B_A3-4_m_DAPI_EdU_DsRed_3-Schaaf	4,8-dimethyldecanal enriched	EF1B-DsRed	male	A3	CA 1.2	present	16	Magdalina Schaaf
2018-04-13_DMD_Tcas-EF1B_A3-4_m_DAPI_EdU_DsRed_3-Schaaf	4,8-dimethyldecanal enriched	EF1B-DsRed	male	A3	CA 2.1	missing/unusable	0	Magdalina Schaaf
2018-04-13_DMD_Tcas-EF1B_A3-4_m_DAPI_EdU_DsRed_3-Schaaf	4,8-dimethyldecanal enriched	EF1B-DsRed	male	A3	CA 2.2	missing/unusable	0	Magdalina Schaaf
2018-04-13_DMD_Tcas-EF1B_A3-4_m_DAPI_EdU_DsRed_4-Schaaf	4,8-dimethyldecanal enriched	EF1B-DsRed	male	A3	CA 1.1	present	19	Magdalina Schaaf
2018-04-13_DMD_Tcas-EF1B_A3-4_m_DAPI_EdU_DsRed_4-Schaaf	4,8-dimethyldecanal enriched	EF1B-DsRed	male	A3	CA 1.2	present	14	Magdalina Schaaf
2018-04-13_DMD_Tcas-EF1B_A3-4_m_DAPI_EdU_DsRed_4-Schaaf	4,8-dimethyldecanal enriched	EF1B-DsRed	male	A3	CA 2.1	missing/unusable	0	Magdalina Schaaf
2018-04-13_DMD_Tcas-EF1B_A3-4_m_DAPI_EdU_DsRed_4-Schaaf	4,8-dimethyldecanal enriched	EF1B-DsRed	male	A3	CA 2.2	missing/unusable	0	Magdalina Schaaf
2018-06-19_cis-3+orco_Tcas-EF1B_A3-A4_f_DAPI_EdU_DsRed_1	cis-3-hexenol enriched + dsRNA[Orco]	EF1B-DsRed	female	A3	CA 1.1	present	13	Björn Trebels
2018-06-19_cis-3+orco_Tcas-EF1B_A3-A4_f_DAPI_EdU_DsRed_1	cis-3-hexenol enriched + dsRNA[Orco]	EF1B-DsRed	female	A3	CA 1.2	present	9	Björn Trebels
2018-06-19_cis-3+orco_Tcas-EF1B_A3-A4_f_DAPI_EdU_DsRed_1	cis-3-hexenol enriched + dsRNA[Orco]	EF1B-DsRed	female	A3	CA 2.1	missing/unusable	0	Björn Trebels
2018-06-19_cis-3+orco_Tcas-EF1B_A3-A4_f_DAPI_EdU_DsRed_1	cis-3-hexenol enriched + dsRNA[Orco]	EF1B-DsRed	female	A3	CA 2.2	missing/unusable	0	Björn Trebels
2018-06-19_cis-3+orco_Tcas-EF1B_A3-A4_f_DAPI_EdU_DsRed_2	cis-3-hexenol enriched + dsRNA[Orco]	EF1B-DsRed	female	A3	CA 1.1	present	11	Björn Trebels
2018-06-19_cis-3+orco_Tcas-EF1B_A3-A4_f_DAPI_EdU_DsRed_2	cis-3-hexenol enriched + dsRNA[Orco]	EF1B-DsRed	female	A3	CA 1.2	present	14	Björn Trebels
2018-06-19_cis-3+orco_Tcas-EF1B_A3-A4_f_DAPI_EdU_DsRed_2	cis-3-hexenol enriched + dsRNA[Orco]	EF1B-DsRed	female	A3	CA 2.1	present	13	Björn Trebels
2018-06-19_cis-3+orco_Tcas-EF1B_A3-A4_f_DAPI_EdU_DsRed_2	cis-3-hexenol enriched + dsRNA[Orco]	EF1B-DsRed	female	A3	CA 2.2	present	14	Björn Trebels
2018-06-19_cis-3+orco_Tcas-EF1B_A3-A4_f_DAPI_EdU_DsRed_3	cis-3-hexenol enriched + dsRNA[Orco]	EF1B-DsRed	female	A3	CA 1.1	present	10	Björn Trebels
2018-06-19_cis-3+orco_Tcas-EF1B_A3-A4_f_DAPI_EdU_DsRed_3	cis-3-hexenol enriched + dsRNA[Orco]	EF1B-DsRed	female	A3	CA 1.2	missing/unusable	0	Björn Trebels
2018-06-19_cis-3+orco_Tcas-EF1B_A3-A4_f_DAPI_EdU_DsRed_3	cis-3-hexenol enriched + dsRNA[Orco]	EF1B-DsRed	female	A3	CA 2.1	present	0	Björn Trebels
2018-06-19_cis-3+orco_Tcas-EF1B_A3-A4_f_DAPI_EdU_DsRed_3	cis-3-hexenol enriched + dsRNA[Orco]	EF1B-DsRed	female	A3	CA 2.2	present	6	Björn Trebels
2018-06-19_cis-3+orco_Tcas-EF1B_A3-A4_f_DAPI_EdU_DsRed_4	cis-3-hexenol enriched + dsRNA[Orco]	EF1B-DsRed	female	A3	CA 1.1	present	14	Björn Trebels
2018-06-19_cis-3+orco_Tcas-EF1B_A3-A4_f_DAPI_EdU_DsRed_4	cis-3-hexenol enriched + dsRNA[Orco]	EF1B-DsRed	female	A3	CA 1.2	present	15	Björn Trebels
2018-06-19_cis-3+orco_Tcas-EF1B_A3-A4_f_DAPI_EdU_DsRed_4	cis-3-hexenol enriched + dsRNA[Orco]	EF1B-DsRed	female	A3	CA 2.1	present	15	Björn Trebels
2018-06-19_cis-3+orco_Tcas-EF1B_A3-A4_f_DAPI_EdU_DsRed_4	cis-3-hexenol enriched + dsRNA[Orco]	EF1B-DsRed	female	A3	CA 2.2	present	15	Björn Trebels
2018-06-29_DMD_Tcas-EF1B_A3-A4_f_DAPI_DsRed_EdU_1-Schaaf	4,8-dimethyldecanal enriched	EF1B-DsRed	female	A3	CA 1.1	present	9	Björn Trebels
2018-06-29_DMD_Tcas-EF1B_A3-A4_f_DAPI_DsRed_EdU_1-Schaaf	4,8-dimethyldecanal enriched	EF1B-DsRed	female	A3	CA 1.2	present	11	Björn Trebels
2018-06-29_DMD_Tcas-EF1B_A3-A4_f_DAPI_DsRed_EdU_1-Schaaf	4,8-dimethyldecanal enriched	EF1B-DsRed	female	A3	CA 2.1	missing/unusable	0	Björn Trebels
2018-06-29_DMD_Tcas-EF1B_A3-A4_f_DAPI_DsRed_EdU_1-Schaaf	4,8-dimethyldecanal enriched	EF1B-DsRed	female	A3	CA 2.2	present	11	Björn Trebels
2018-06-29_DMD_Tcas-EF1B_A3-A4_f_DAPI_DsRed_EdU_2-Schaaf	4,8-dimethyldecanal enriched	EF1B-DsRed	female	A3	CA 1.1	present	11	Magdalina Schaaf
2018-06-29_DMD_Tcas-EF1B_A3-A4_f_DAPI_DsRed_EdU_2-Schaaf	4,8-dimethyldecanal enriched	EF1B-DsRed	female	A3	CA 1.2	present	13	Magdalina Schaaf
2018-06-29_DMD_Tcas-EF1B_A3-A4_f_DAPI_DsRed_EdU_2-Schaaf	4,8-dimethyldecanal enriched	EF1B-DsRed	female	A3	CA 2.1	present	15	Magdalina Schaaf
2018-06-29_DMD_Tcas-EF1B_A3-A4_f_DAPI_DsRed_EdU_2-Schaaf	4,8-dimethyldecanal enriched	EF1B-DsRed	female	A3	CA 2.2	missing/unusable	0	Magdalina Schaaf
2018-10-04_dsRNA-Orco_DMD_Tcas-EF1B_A3-A4_f_DAPI_EdU_DsRed_1	4,8-dimethyldecanal enriched + dsRNA[Orco]	EF1B-DsRed	female	A3	CA 1.1	present	17	Björn Trebels
2018-10-04_dsRNA-Orco_DMD_Tcas-EF1B_A3-A4_f_DAPI_EdU_DsRed_1	4,8-dimethyldecanal enriched + dsRNA[Orco]	EF1B-DsRed	female	A3	CA 1.2	present	19	Björn Trebels
2018-10-04_dsRNA-Orco_DMD_Tcas-EF1B_A3-A4_f_DAPI_EdU_DsRed_1	4,8-dimethyldecanal enriched + dsRNA[Orco]	EF1B-DsRed	female	A3	CA 2.1	present	19	Björn Trebels
2018-10-04_dsRNA-Orco_DMD_Tcas-EF1B_A3-A4_f_DAPI_EdU_DsRed_1	4,8-dimethyldecanal enriched + dsRNA[Orco]	EF1B-DsRed	female	A3	CA 2.2	present	13	Björn Trebels
2018-10-04_dsRNA-Orco_DMD_Tcas-EF1B_A3-A4_f_DsRed_2	4,8-dimethyldecanal enriched + dsRNA[Orco]	EF1B-DsRed	female	A3	CA 1.1	missing/unusable	0	Björn Trebels, Widefield only
2018-10-04_dsRNA-Orco_DMD_Tcas-EF1B_A3-A4_f_DsRed_2	4,8-dimethyldecanal enriched + dsRNA[Orco]	EF1B-DsRed	female	A3	CA 1.2	present	0	Björn Trebels, Widefield only
2018-10-04_dsRNA-Orco_DMD_Tcas-EF1B_A3-A4_f_DsRed_2	4,8-dimethyldecanal enriched + dsRNA[Orco]	EF1B-DsRed	female	A3	CA 2.1	present	0	Björn Trebels, Widefield only
2018-10-04_dsRNA-Orco_DMD_Tcas-EF1B_A3-A4_f_DsRed_2	4,8-dimethyldecanal enriched + dsRNA[Orco]	EF1B-DsRed	female	A3	CA 2.2	present	0	Björn Trebels, Widefield only
a3-4isof0	isolated	EF1B-DsRed	female	A3	CA 1.1	missing/unusable	0	Björn Trebels
a3-4isof0	isolated	EF1B-DsRed	female	A3	CA 1.2	present	0	Björn Trebels
a3-4isof0	isolated	EF1B-DsRed	female	A3	CA 2.1	present	0	Björn Trebels
a3-4isof0	isolated	EF1B-DsRed	female	A3	CA 2.2	present	0	Björn Trebels
a3-4isof1	isolated	EF1B-DsRed	female	A3	CA 1.1	present	0	Björn Trebels
a3-4isof1	isolated	EF1B-DsRed	female	A3	CA 1.2	present	0	Björn Trebels
a3-4isof1	isolated	EF1B-DsRed	female	A3	CA 2.1	present	0	Björn Trebels
a3-4isof1	isolated	EF1B-DsRed	female	A3	CA 2.2	present	0	Björn Trebels
a3-4isof2	isolated	EF1B-DsRed	female	A3	CA 1.1	present	0	Björn Trebels
a3-4isof2	isolated	EF1B-DsRed	female	A3	CA 1.2	present	0	Björn Trebels
a3-4isof2	isolated	EF1B-DsRed	female	A3	CA 2.1	present	0	Björn Trebels
a3-4isof2	isolated	EF1B-DsRed	female	A3	CA 2.2	present	0	Björn Trebels
a3-4isof3	isolated	EF1B-DsRed	female	A3	CA 1.1	present	0	Björn Trebels
a3-4isof3	isolated	EF1B-DsRed	female	A3	CA 1.2	present	0	Björn Trebels
a3-4isof3	isolated	EF1B-DsRed	female	A3	CA 2.1	missing/unusable	0	Björn Trebels
a3-4isof3	isolated	EF1B-DsRed	female	A3	CA 2.2	present	0	Björn Trebels
a3-4isom1	isolated	EF1B-DsRed	male	A3	CA 1.1	present	0	Björn Trebels
a3-4isom1	isolated	EF1B-DsRed	male	A3	CA 1.2	present	0	Björn Trebels
a3-4isom1	isolated	EF1B-DsRed	male	A3	CA 2.1	present	0	Björn Trebels
a3-4isom1	isolated	EF1B-DsRed	male	A3	CA 2.2	present	0	Björn Trebels
a3-4isom2	isolated	EF1B-DsRed	male	A3	CA 1.1	present	0	Björn Trebels
a3-4isom2	isolated	EF1B-DsRed	male	A3	CA 1.2	present	0	Björn Trebels
a3-4isom2	isolated	EF1B-DsRed	male	A3	CA 2.1	present	3	Björn Trebels
a3-4isom2	isolated	EF1B-DsRed	male	A3	CA 2.2	present	4	Björn Trebels
a3-4isom3	isolated	EF1B-DsRed	male	A3	CA 1.1	present	0	Björn Trebels
a3-4isom3	isolated	EF1B-DsRed	male	A3	CA 1.2	present	0	Björn Trebels
a3-4isom3	isolated	EF1B-DsRed	male	A3	CA 2.1	present	0	Björn Trebels
a3-4isom3	isolated	EF1B-DsRed	male	A3	CA 2.2	present	0	Björn Trebels
a3-4isom4	isolated	EF1B-DsRed	male	A3	CA 1.1	missing/unusable	0	Björn Trebels
a3-4isom4	isolated	EF1B-DsRed	male	A3	CA 1.2	missing/unusable	0	Björn Trebels
a3-4isom4	isolated	EF1B-DsRed	male	A3	CA 2.1	present	0	Björn Trebels
a3-4isom4	isolated	EF1B-DsRed	male	A3	CA 2.2	present	0	Björn Trebels
a3-4isom5	isolated	EF1B-DsRed	male	A3	CA 1.1	present	0	Björn Trebels
a3-4isom5	isolated	EF1B-DsRed	male	A3	CA 1.2	present	0	Björn Trebels
a3-4isom5	isolated	EF1B-DsRed	male	A3	CA 2.1	present	0	Björn Trebels
a3-4isom5	isolated	EF1B-DsRed	male	A3	CA 2.2	present	0	Björn Trebels
a3-4isom6	isolated	EF1B-DsRed	male	A3	CA 1.1	present	0	Björn Trebels
a3-4isom6	isolated	EF1B-DsRed	male	A3	CA 1.2	present	0	Björn Trebels
a3-4isom6	isolated	EF1B-DsRed	male	A3	CA 2.1	present	0	Björn Trebels
a3-4isom6	isolated	EF1B-DsRed	male	A3	CA 2.2	present	0	Björn Trebels
2018-03-07_Tcas-EF1B_hex_dsRNA-orco_A3-4_m_DAPI_EdU_2	cis-3-hexenol enriched + dsRNA[Orco]	EF1B-DsRed	male	A3	CA 1.1	present	5	Björn Trebels
2018-03-07_Tcas-EF1B_hex_dsRNA-orco_A3-4_m_DAPI_EdU_2	cis-3-hexenol enriched + dsRNA[Orco]	EF1B-DsRed	male	A3	CA 1.2	present	3	Björn Trebels
2018-03-07_Tcas-EF1B_hex_dsRNA-orco_A3-4_m_DAPI_EdU_2	cis-3-hexenol enriched + dsRNA[Orco]	EF1B-DsRed	male	A3	CA 2.1	present	0	Björn Trebels
2018-03-07_Tcas-EF1B_hex_dsRNA-orco_A3-4_m_DAPI_EdU_2	cis-3-hexenol enriched + dsRNA[Orco]	EF1B-DsRed	male	A3	CA 2.2	present	4	Björn Trebels
2018-03-07_Tcas-EF1B_hex_dsRNA-orco_A3-4_m_DAPI_EdU_3	cis-3-hexenol enriched + dsRNA[Orco]	EF1B-DsRed	male	A3	CA 1.1	present	0	Björn Trebels
2018-03-07_Tcas-EF1B_hex_dsRNA-orco_A3-4_m_DAPI_EdU_3	cis-3-hexenol enriched + dsRNA[Orco]	EF1B-DsRed	male	A3	CA 1.2	present	0	Björn Trebels
2018-03-07_Tcas-EF1B_hex_dsRNA-orco_A3-4_m_DAPI_EdU_3	cis-3-hexenol enriched + dsRNA[Orco]	EF1B-DsRed	male	A3	CA 2.1	present	0	Björn Trebels
2018-03-07_Tcas-EF1B_hex_dsRNA-orco_A3-4_m_DAPI_EdU_3	cis-3-hexenol enriched + dsRNA[Orco]	EF1B-DsRed	male	A3	CA 2.2	missing/unusable	0	Björn Trebels
2018-03-07_Tcas-EF1B_hex_dsRNA-orco_A3-4_f_DAPI_EdU_1	cis-3-hexenol enriched + dsRNA[Orco]	EF1B-DsRed	female	A3	CA 1.1	present	0	Björn Trebels
2018-03-07_Tcas-EF1B_hex_dsRNA-orco_A3-4_f_DAPI_EdU_1	cis-3-hexenol enriched + dsRNA[Orco]	EF1B-DsRed	female	A3	CA 1.2	missing/unusable	0	Björn Trebels
2018-03-07_Tcas-EF1B_hex_dsRNA-orco_A3-4_f_DAPI_EdU_1	cis-3-hexenol enriched + dsRNA[Orco]	EF1B-DsRed	female	A3	CA 2.1	present	0	Björn Trebels
2018-03-07_Tcas-EF1B_hex_dsRNA-orco_A3-4_f_DAPI_EdU_1	cis-3-hexenol enriched + dsRNA[Orco]	EF1B-DsRed	female	A3	CA 2.2	present	0	Björn Trebels
2018-03-07_Tcas-EF1B_hex_dsRNA-orco_A3-4_f_DAPI_EdU_2	cis-3-hexenol enriched + dsRNA[Orco]	EF1B-DsRed	female	A3	CA 1.1	present	2	Björn Trebels
2018-03-07_Tcas-EF1B_hex_dsRNA-orco_A3-4_f_DAPI_EdU_2	cis-3-hexenol enriched + dsRNA[Orco]	EF1B-DsRed	female	A3	CA 1.2	present	0	Björn Trebels
2018-03-07_Tcas-EF1B_hex_dsRNA-orco_A3-4_f_DAPI_EdU_2	cis-3-hexenol enriched + dsRNA[Orco]	EF1B-DsRed	female	A3	CA 2.1	missing/unusable	0	Björn Trebels
2018-03-07_Tcas-EF1B_hex_dsRNA-orco_A3-4_f_DAPI_EdU_2	cis-3-hexenol enriched + dsRNA[Orco]	EF1B-DsRed	female	A3	CA 2.2	missing/unusable	0	Björn Trebels
2018-03-07_Tcas-EF1B_hex_dsRNA-orco_A3-4_f_DAPI_EdU_3	cis-3-hexenol enriched + dsRNA[Orco]	EF1B-DsRed	female	A3	CA 1.1	present	2	Björn Trebels
2018-03-07_Tcas-EF1B_hex_dsRNA-orco_A3-4_f_DAPI_EdU_3	cis-3-hexenol enriched + dsRNA[Orco]	EF1B-DsRed	female	A3	CA 1.2	present	4	Björn Trebels
2018-03-07_Tcas-EF1B_hex_dsRNA-orco_A3-4_f_DAPI_EdU_3	cis-3-hexenol enriched + dsRNA[Orco]	EF1B-DsRed	female	A3	CA 2.1	present	0	Björn Trebels
2018-03-07_Tcas-EF1B_hex_dsRNA-orco_A3-4_f_DAPI_EdU_3	cis-3-hexenol enriched + dsRNA[Orco]	EF1B-DsRed	female	A3	CA 2.2	present	0	Björn Trebels
2018-03-07_Tcas-EF1B_hex_dsRNA-orco_A3-4_f_DAPI_EdU_4	cis-3-hexenol enriched + dsRNA[Orco]	EF1B-DsRed	female	A3	CA 1.1	present	0	Björn Trebels
2018-03-07_Tcas-EF1B_hex_dsRNA-orco_A3-4_f_DAPI_EdU_4	cis-3-hexenol enriched + dsRNA[Orco]	EF1B-DsRed	female	A3	CA 1.2	present	0	Björn Trebels
2018-03-07_Tcas-EF1B_hex_dsRNA-orco_A3-4_f_DAPI_EdU_4	cis-3-hexenol enriched + dsRNA[Orco]	EF1B-DsRed	female	A3	CA 2.1	present	0	Björn Trebels
2018-03-07_Tcas-EF1B_hex_dsRNA-orco_A3-4_f_DAPI_EdU_4	cis-3-hexenol enriched + dsRNA[Orco]	EF1B-DsRed	female	A3	CA 2.2	missing/unusable	0	Björn Trebels
2018-03-07_Tcas-EF1B_hex_dsRNA-orco_A3-4_f_DAPI_EdU_5	cis-3-hexenol enriched + dsRNA[Orco]	EF1B-DsRed	female	A3	CA 1.1	present	10	Björn Trebels
2018-03-07_Tcas-EF1B_hex_dsRNA-orco_A3-4_f_DAPI_EdU_5	cis-3-hexenol enriched + dsRNA[Orco]	EF1B-DsRed	female	A3	CA 1.2	present	6	Björn Trebels
2018-03-07_Tcas-EF1B_hex_dsRNA-orco_A3-4_f_DAPI_EdU_5	cis-3-hexenol enriched + dsRNA[Orco]	EF1B-DsRed	female	A3	CA 2.1	present	5	Björn Trebels
2018-03-07_Tcas-EF1B_hex_dsRNA-orco_A3-4_f_DAPI_EdU_5	cis-3-hexenol enriched + dsRNA[Orco]	EF1B-DsRed	female	A3	CA 2.2	present	5	Björn Trebels
2015-06-25_Tcas-SB_A4-A5_f_DAPI_EDU_1	group reared	San Bernadino	female	A4	CA 1.1	present	0	Björn Trebels
2015-06-25_Tcas-SB_A4-A5_f_DAPI_EDU_1	group reared	San Bernadino	female	A4	CA 1.1	present	0	Björn Trebels
2015-06-25_Tcas-SB_A4-A5_f_DAPI_EDU_1	group reared	San Bernadino	female	A4	CA 1.2	present	0	Björn Trebels
2015-06-25_Tcas-SB_A4-A5_f_DAPI_EDU_1	group reared	San Bernadino	female	A4	CA 1.2	present	0	Björn Trebels
2015-06-25_Tcas-SB_A4-A5_f_DAPI_EDU_1	group reared	San Bernadino	female	A4	CA 2.1	present	0	Björn Trebels
2015-06-25_Tcas-SB_A4-A5_f_DAPI_EDU_1	group reared	San Bernadino	female	A4	CA 2.1	present	0	Björn Trebels
2015-06-25_Tcas-SB_A4-A5_f_DAPI_EDU_1	group reared	San Bernadino	female	A4	CA 2.2	present	0	Björn Trebels
2015-06-25_Tcas-SB_A4-A5_f_DAPI_EDU_1	group reared	San Bernadino	female	A4	CA 2.2	present	0	Björn Trebels
2015-06-25_Tcas-SB_A4-A5_m_DAPI_EDU_1	group reared	San Bernadino	male	A4	CA 1.1	present	0	Björn Trebels
2015-06-25_Tcas-SB_A4-A5_m_DAPI_EDU_1	group reared	EF1B-DsRed	male	A4	CA 1.1	present	0	Björn Trebels
2015-06-25_Tcas-SB_A4-A5_m_DAPI_EDU_1	group reared	San Bernadino	male	A4	CA 1.2	present	0	Björn Trebels
2015-06-25_Tcas-SB_A4-A5_m_DAPI_EDU_1	group reared	EF1B-DsRed	male	A4	CA 1.2	present	0	Björn Trebels
2015-06-25_Tcas-SB_A4-A5_m_DAPI_EDU_1	group reared	EF1B-DsRed	male	A4	CA 2.1	present	0	Björn Trebels
2015-06-25_Tcas-SB_A4-A5_m_DAPI_EDU_1	group reared	San Bernadino	male	A4	CA 2.1	missing/unusable	0	Björn Trebels
2015-06-25_Tcas-SB_A4-A5_m_DAPI_EDU_1	group reared	EF1B-DsRed	male	A4	CA 2.2	present	0	Björn Trebels
2015-06-25_Tcas-SB_A4-A5_m_DAPI_EDU_1	group reared	San Bernadino	male	A4	CA 2.2	missing/unusable	0	Björn Trebels
2015-06-25_Tcas-SB_A4-A5_m_DAPI_EDU_4	group reared	San Bernadino	male	A4	CA 1.1	present	0	Björn Trebels
2015-06-25_Tcas-SB_A4-A5_m_DAPI_EDU_4	group reared	EF1B-DsRed	male	A4	CA 1.1	present	0	Björn Trebels
2015-06-25_Tcas-SB_A4-A5_m_DAPI_EDU_4	group reared	San Bernadino	male	A4	CA 1.2	present	0	Björn Trebels
2015-06-25_Tcas-SB_A4-A5_m_DAPI_EDU_4	group reared	EF1B-DsRed	male	A4	CA 1.2	present	0	Björn Trebels
2015-06-25_Tcas-SB_A4-A5_m_DAPI_EDU_4	group reared	EF1B-DsRed	male	A4	CA 2.1	present	0	Björn Trebels
2015-06-25_Tcas-SB_A4-A5_m_DAPI_EDU_4	group reared	San Bernadino	male	A4	CA 2.1	missing/unusable	0	Björn Trebels
2015-06-25_Tcas-SB_A4-A5_m_DAPI_EDU_4	group reared	EF1B-DsRed	male	A4	CA 2.2	present	0	Björn Trebels
2015-06-25_Tcas-SB_A4-A5_m_DAPI_EDU_4	group reared	San Bernadino	male	A4	CA 2.2	missing/unusable	0	Björn Trebels
2015-06-25_Tcas-SB_A4-A5_m_DAPI_EDU_6	group reared	San Bernadino	male	A4	CA 1.1	present	0	Björn Trebels
2015-06-25_Tcas-SB_A4-A5_m_DAPI_EDU_6	group reared	EF1B-DsRed	male	A4	CA 1.1	present	0	Björn Trebels
2015-06-25_Tcas-SB_A4-A5_m_DAPI_EDU_6	group reared	San Bernadino	male	A4	CA 1.2	present	0	Björn Trebels
2015-06-25_Tcas-SB_A4-A5_m_DAPI_EDU_6	group reared	EF1B-DsRed	male	A4	CA 1.2	present	0	Björn Trebels
2015-06-25_Tcas-SB_A4-A5_m_DAPI_EDU_6	group reared	San Bernadino	male	A4	CA 2.1	present	0	Björn Trebels
2015-06-25_Tcas-SB_A4-A5_m_DAPI_EDU_6	group reared	EF1B-DsRed	male	A4	CA 2.1	present	0	Björn Trebels
2015-06-25_Tcas-SB_A4-A5_m_DAPI_EDU_6	group reared	San Bernadino	male	A4	CA 2.2	present	0	Björn Trebels
2015-06-25_Tcas-SB_A4-A5_m_DAPI_EDU_6	group reared	EF1B-DsRed	male	A4	CA 2.2	present	0	Björn Trebels
2015-06-25_Tcas-SB_A4-A5_m_DAPI_EDU_7	group reared	San Bernadino	male	A4	CA 1.1	present	0	Björn Trebels
2015-06-25_Tcas-SB_A4-A5_m_DAPI_EDU_7	group reared	EF1B-DsRed	male	A4	CA 1.1	present	0	Björn Trebels
2015-06-25_Tcas-SB_A4-A5_m_DAPI_EDU_7	group reared	San Bernadino	male	A4	CA 1.2	present	0	Björn Trebels
2015-06-25_Tcas-SB_A4-A5_m_DAPI_EDU_7	group reared	EF1B-DsRed	male	A4	CA 1.2	present	0	Björn Trebels
2015-06-25_Tcas-SB_A4-A5_m_DAPI_EDU_7	group reared	San Bernadino	male	A4	CA 2.1	present	0	Björn Trebels
2015-06-25_Tcas-SB_A4-A5_m_DAPI_EDU_7	group reared	EF1B-DsRed	male	A4	CA 2.1	present	0	Björn Trebels
2015-06-25_Tcas-SB_A4-A5_m_DAPI_EDU_7	group reared	San Bernadino	male	A4	CA 2.2	present	0	Björn Trebels
2015-06-25_Tcas-SB_A4-A5_m_DAPI_EDU_7	group reared	EF1B-DsRed	male	A4	CA 2.2	present	0	Björn Trebels
2016-01-19_Tcas-EF1B_A4-A5_f_DAPI_EdU_1	group reared	EF1B-DsRed	female	A4	CA 1.1	present	0	Björn Trebels
2016-01-19_Tcas-EF1B_A4-A5_f_DAPI_EdU_1	group reared	EF1B-DsRed	female	A4	CA 1.1	present	0	Björn Trebels
2016-01-19_Tcas-EF1B_A4-A5_f_DAPI_EdU_1	group reared	EF1B-DsRed	female	A4	CA 1.2	present	0	Björn Trebels
2016-01-19_Tcas-EF1B_A4-A5_f_DAPI_EdU_1	group reared	EF1B-DsRed	female	A4	CA 1.2	present	0	Björn Trebels
2016-01-19_Tcas-EF1B_A4-A5_f_DAPI_EdU_1	group reared	EF1B-DsRed	female	A4	CA 2.1	present	0	Björn Trebels
2016-01-19_Tcas-EF1B_A4-A5_f_DAPI_EdU_1	group reared	EF1B-DsRed	female	A4	CA 2.1	present	0	Björn Trebels
2016-01-19_Tcas-EF1B_A4-A5_f_DAPI_EdU_1	group reared	EF1B-DsRed	female	A4	CA 2.2	present	0	Björn Trebels
2016-01-19_Tcas-EF1B_A4-A5_f_DAPI_EdU_1	group reared	EF1B-DsRed	female	A4	CA 2.2	present	0	Björn Trebels
2016-07-22_Tcas-SB_A4-5_m_DAPI_EDU_1	group reared	San Bernadino	male	A4	CA 1.1	present	0	Björn Trebels
2016-07-22_Tcas-SB_A4-5_m_DAPI_EDU_1	group reared	San Bernadino	male	A4	CA 1.2	present	0	Björn Trebels
2016-07-22_Tcas-SB_A4-5_m_DAPI_EDU_1	group reared	San Bernadino	male	A4	CA 2.1	present	13	Björn Trebels
2016-07-22_Tcas-SB_A4-5_m_DAPI_EDU_1	group reared	San Bernadino	male	A4	CA 2.2	present	0	Björn Trebels
2016-07-22_Tcas-SB_A4-5_m_DAPI_EDU_2	group reared	San Bernadino	male	A4	CA 1.1	present	0	Björn Trebels
2016-07-22_Tcas-SB_A4-5_m_DAPI_EDU_2	group reared	San Bernadino	male	A4	CA 1.2	present	11	Björn Trebels
2016-07-22_Tcas-SB_A4-5_m_DAPI_EDU_2	group reared	San Bernadino	male	A4	CA 2.1	present	8	Björn Trebels
2016-07-22_Tcas-SB_A4-5_m_DAPI_EDU_2	group reared	San Bernadino	male	A4	CA 2.2	present	0	Björn Trebels
2017-12-14_DMD_Tcas-EF1B_A4-A5_f_DAPI_EdU_DsRed_1	4,8-dimethyldecanal enriched	EF1B-DsRed	female	A4	CA 1.1	present	17	Björn Trebels
2017-12-14_DMD_Tcas-EF1B_A4-A5_f_DAPI_EdU_DsRed_1	4,8-dimethyldecanal enriched	EF1B-DsRed	female	A4	CA 1.2	missing/unusable	0	Björn Trebels
2017-12-14_DMD_Tcas-EF1B_A4-A5_f_DAPI_EdU_DsRed_1	4,8-dimethyldecanal enriched	EF1B-DsRed	female	A4	CA 2.1	missing/unusable	0	Björn Trebels
2017-12-14_DMD_Tcas-EF1B_A4-A5_f_DAPI_EdU_DsRed_1	4,8-dimethyldecanal enriched	EF1B-DsRed	female	A4	CA 2.2	missing/unusable	0	Björn Trebels
2017-12-14_DMD_Tcas-EF1B_A4-A5_m_DAPI_EdU_DsRed_1	4,8-dimethyldecanal enriched	EF1B-DsRed	male	A4	CA 1.1	present	8	Björn Trebels
2017-12-14_DMD_Tcas-EF1B_A4-A5_m_DAPI_EdU_DsRed_1	4,8-dimethyldecanal enriched	EF1B-DsRed	male	A4	CA 1.2	present	12	Björn Trebels
2017-12-14_DMD_Tcas-EF1B_A4-A5_m_DAPI_EdU_DsRed_1	4,8-dimethyldecanal enriched	EF1B-DsRed	male	A4	CA 2.1	present	1	Björn Trebels
2017-12-14_DMD_Tcas-EF1B_A4-A5_m_DAPI_EdU_DsRed_1	4,8-dimethyldecanal enriched	EF1B-DsRed	male	A4	CA 2.2	present	17	Björn Trebels
2017-12-14_DMD_Tcas-EF1B_A4-A5_m_DAPI_EdU_DsRed_2	4,8-dimethyldecanal enriched	EF1B-DsRed	male	A4	CA 1.1	present	15	Björn Trebels
2017-12-14_DMD_Tcas-EF1B_A4-A5_m_DAPI_EdU_DsRed_2	4,8-dimethyldecanal enriched	EF1B-DsRed	male	A4	CA 1.2	present	8	Björn Trebels
2017-12-14_DMD_Tcas-EF1B_A4-A5_m_DAPI_EdU_DsRed_2	4,8-dimethyldecanal enriched	EF1B-DsRed	male	A4	CA 2.1	missing/unusable	0	Björn Trebels
2017-12-14_DMD_Tcas-EF1B_A4-A5_m_DAPI_EdU_DsRed_2	4,8-dimethyldecanal enriched	EF1B-DsRed	male	A4	CA 2.2	missing/unusable	0	Björn Trebels
2018-05-04_DMD_Tcas-EF1B_A4-A5_f_DAPI_DsRed_EdU_1-Schaaf	4,8-dimethyldecanal enriched	EF1B-DsRed	female	A4	CA 1.1	present	3	Björn Trebels
2018-05-04_DMD_Tcas-EF1B_A4-A5_f_DAPI_DsRed_EdU_1-Schaaf	4,8-dimethyldecanal enriched	EF1B-DsRed	female	A4	CA 1.2	present	8	Björn Trebels
2018-05-04_DMD_Tcas-EF1B_A4-A5_f_DAPI_DsRed_EdU_1-Schaaf	4,8-dimethyldecanal enriched	EF1B-DsRed	female	A4	CA 2.1	present	6	Björn Trebels
2018-05-04_DMD_Tcas-EF1B_A4-A5_f_DAPI_DsRed_EdU_1-Schaaf	4,8-dimethyldecanal enriched	EF1B-DsRed	female	A4	CA 2.2	present	6	Björn Trebels
2018-05-04_DMD_Tcas-EF1B_A4-A5_f_DAPI_DsRed_EdU_2-Schaaf	4,8-dimethyldecanal enriched	EF1B-DsRed	female	A4	CA 1.1	present	16	Björn Trebels
2018-05-04_DMD_Tcas-EF1B_A4-A5_f_DAPI_DsRed_EdU_2-Schaaf	4,8-dimethyldecanal enriched	EF1B-DsRed	female	A4	CA 1.2	present	17	Björn Trebels
2018-05-04_DMD_Tcas-EF1B_A4-A5_f_DAPI_DsRed_EdU_2-Schaaf	4,8-dimethyldecanal enriched	EF1B-DsRed	female	A4	CA 2.1	missing/unusable	0	Björn Trebels
2018-05-04_DMD_Tcas-EF1B_A4-A5_f_DAPI_DsRed_EdU_2-Schaaf	4,8-dimethyldecanal enriched	EF1B-DsRed	female	A4	CA 2.2	missing/unusable	0	Björn Trebels
2018-05-04_DMD_Tcas-EF1B_A4-A5_f_DAPI_DsRed_EdU_3-Schaaf	4,8-dimethyldecanal enriched	EF1B-DsRed	female	A4	CA 1.1	present	10	Björn Trebels
2018-05-04_DMD_Tcas-EF1B_A4-A5_f_DAPI_DsRed_EdU_3-Schaaf	4,8-dimethyldecanal enriched	EF1B-DsRed	female	A4	CA 1.2	present	19	Björn Trebels
2018-05-04_DMD_Tcas-EF1B_A4-A5_f_DAPI_DsRed_EdU_3-Schaaf	4,8-dimethyldecanal enriched	EF1B-DsRed	female	A4	CA 2.1	present	17	Björn Trebels
2018-05-04_DMD_Tcas-EF1B_A4-A5_f_DAPI_DsRed_EdU_3-Schaaf	4,8-dimethyldecanal enriched	EF1B-DsRed	female	A4	CA 2.2	present	10	Björn Trebels
2018-08-28_DMD_Tcas-EF1B-dsRNA-Orco_A4-A5_f_DAPI_EdU_DsRed_1	4,8-dimethyldecanal enriched + dsRNA[Orco]	EF1B-DsRed	female	A4	CA 1.1	present	0	Björn Trebels
2018-08-28_DMD_Tcas-EF1B-dsRNA-Orco_A4-A5_f_DAPI_EdU_DsRed_1	4,8-dimethyldecanal enriched + dsRNA[Orco]	EF1B-DsRed	female	A4	CA 1.2	present	0	Björn Trebels
2018-08-28_DMD_Tcas-EF1B-dsRNA-Orco_A4-A5_f_DAPI_EdU_DsRed_1	4,8-dimethyldecanal enriched + dsRNA[Orco]	EF1B-DsRed	female	A4	CA 2.1	present	0	Björn Trebels
2018-08-28_DMD_Tcas-EF1B-dsRNA-Orco_A4-A5_f_DAPI_EdU_DsRed_1	4,8-dimethyldecanal enriched + dsRNA[Orco]	EF1B-DsRed	female	A4	CA 2.2	missing/unusable	0	Björn Trebels
2018-08-28_DMD_Tcas-EF1B-dsRNA-Orco_A4-A5_f_DAPI_EdU_DsRed_2	4,8-dimethyldecanal enriched + dsRNA[Orco]	EF1B-DsRed	female	A4	CA 1.1	missing/unusable	0	Björn Trebels
2018-08-28_DMD_Tcas-EF1B-dsRNA-Orco_A4-A5_f_DAPI_EdU_DsRed_2	4,8-dimethyldecanal enriched + dsRNA[Orco]	EF1B-DsRed	female	A4	CA 1.2	present	0	Björn Trebels
2018-08-28_DMD_Tcas-EF1B-dsRNA-Orco_A4-A5_f_DAPI_EdU_DsRed_2	4,8-dimethyldecanal enriched + dsRNA[Orco]	EF1B-DsRed	female	A4	CA 2.1	present	0	Björn Trebels
2018-08-28_DMD_Tcas-EF1B-dsRNA-Orco_A4-A5_f_DAPI_EdU_DsRed_2	4,8-dimethyldecanal enriched + dsRNA[Orco]	EF1B-DsRed	female	A4	CA 2.2	present	0	Björn Trebels
2018-08-28_DMD_Tcas-EF1B-dsRNA-Orco_A4-A5_f_DAPI_EdU_DsRed_3	4,8-dimethyldecanal enriched + dsRNA[Orco]	EF1B-DsRed	female	A4	CA 1.1	present	0	Björn Trebels
2018-08-28_DMD_Tcas-EF1B-dsRNA-Orco_A4-A5_f_DAPI_EdU_DsRed_3	4,8-dimethyldecanal enriched + dsRNA[Orco]	EF1B-DsRed	female	A4	CA 1.2	present	0	Björn Trebels
2018-08-28_DMD_Tcas-EF1B-dsRNA-Orco_A4-A5_f_DAPI_EdU_DsRed_3	4,8-dimethyldecanal enriched + dsRNA[Orco]	EF1B-DsRed	female	A4	CA 2.1	present	0	Björn Trebels
2018-08-28_DMD_Tcas-EF1B-dsRNA-Orco_A4-A5_f_DAPI_EdU_DsRed_3	4,8-dimethyldecanal enriched + dsRNA[Orco]	EF1B-DsRed	female	A4	CA 2.2	present	0	Björn Trebels
2018-08-28_DMD_Tcas-EF1B-dsRNA-Orco_A4-A5_m_DAPI_EdU_DsRed_1	4,8-dimethyldecanal enriched + dsRNA[Orco]	EF1B-DsRed	male	A4	CA 1.1	present	0	Björn Trebels
2018-08-28_DMD_Tcas-EF1B-dsRNA-Orco_A4-A5_m_DAPI_EdU_DsRed_1	4,8-dimethyldecanal enriched + dsRNA[Orco]	EF1B-DsRed	male	A4	CA 1.2	present	0	Björn Trebels
2018-08-28_DMD_Tcas-EF1B-dsRNA-Orco_A4-A5_m_DAPI_EdU_DsRed_1	4,8-dimethyldecanal enriched + dsRNA[Orco]	EF1B-DsRed	male	A4	CA 2.1	present	0	Björn Trebels
2018-08-28_DMD_Tcas-EF1B-dsRNA-Orco_A4-A5_m_DAPI_EdU_DsRed_1	4,8-dimethyldecanal enriched + dsRNA[Orco]	EF1B-DsRed	male	A4	CA 2.2	missing/unusable	0	Björn Trebels
2018-09-12_isolated_Tcas-EF1B_A4-A5_f_DAPI_EdU_DsRed_1	isolated	EF1B-DsRed	female	A4	CA 1.1	present	0	Björn Trebels, Widefield only
2018-09-12_isolated_Tcas-EF1B_A4-A5_f_DAPI_EdU_DsRed_1	isolated	EF1B-DsRed	female	A4	CA 1.2	present	0	Björn Trebels, Widefield only
2018-09-12_isolated_Tcas-EF1B_A4-A5_f_DAPI_EdU_DsRed_1	isolated	EF1B-DsRed	female	A4	CA 2.1	present	0	Björn Trebels, Widefield only
2018-09-12_isolated_Tcas-EF1B_A4-A5_f_DAPI_EdU_DsRed_1	isolated	EF1B-DsRed	female	A4	CA 2.2	present	0	Björn Trebels, Widefield only
2018-09-12_isolated_Tcas-EF1B_A4-A5_f_DAPI_EdU_DsRed_2	isolated	EF1B-DsRed	female	A4	CA 1.1	present	0	Björn Trebels, Widefield only
2018-09-12_isolated_Tcas-EF1B_A4-A5_f_DAPI_EdU_DsRed_2	isolated	EF1B-DsRed	female	A4	CA 1.2	present	0	Björn Trebels, Widefield only
2018-09-12_isolated_Tcas-EF1B_A4-A5_f_DAPI_EdU_DsRed_2	isolated	EF1B-DsRed	female	A4	CA 2.1	missing/unusable	0	Björn Trebels, Widefield only
2018-09-12_isolated_Tcas-EF1B_A4-A5_f_DAPI_EdU_DsRed_2	isolated	EF1B-DsRed	female	A4	CA 2.2	missing/unusable	0	Björn Trebels, Widefield only
2018-09-12_isolated_Tcas-EF1B_A4-A5_f_DAPI_EdU_DsRed_3	isolated	EF1B-DsRed	female	A4	CA 1.1	present	0	Björn Trebels, Widefield only
2018-09-12_isolated_Tcas-EF1B_A4-A5_f_DAPI_EdU_DsRed_3	isolated	EF1B-DsRed	female	A4	CA 1.2	present	0	Björn Trebels, Widefield only
2018-09-12_isolated_Tcas-EF1B_A4-A5_f_DAPI_EdU_DsRed_3	isolated	EF1B-DsRed	female	A4	CA 2.1	present	0	Björn Trebels, Widefield only
2018-09-12_isolated_Tcas-EF1B_A4-A5_f_DAPI_EdU_DsRed_3	isolated	EF1B-DsRed	female	A4	CA 2.2	present	0	Björn Trebels, Widefield only
2018-09-12_isolated_Tcas-EF1B_A4-A5_f_DAPI_EdU_DsRed_4	isolated	EF1B-DsRed	female	A4	CA 1.1	present	0	Björn Trebels, Widefield only
2018-09-12_isolated_Tcas-EF1B_A4-A5_f_DAPI_EdU_DsRed_4	isolated	EF1B-DsRed	female	A4	CA 1.2	present	0	Björn Trebels, Widefield only
2018-09-12_isolated_Tcas-EF1B_A4-A5_f_DAPI_EdU_DsRed_4	isolated	EF1B-DsRed	female	A4	CA 2.1	present	0	Björn Trebels, Widefield only
2018-09-12_isolated_Tcas-EF1B_A4-A5_f_DAPI_EdU_DsRed_4	isolated	EF1B-DsRed	female	A4	CA 2.2	present	0	Björn Trebels, Widefield only
2018-09-12_isolated_Tcas-EF1B_A4-A5_f_DAPI_EdU_DsRed_5	isolated	EF1B-DsRed	female	A4	CA 1.1	present	0	Björn Trebels, Widefield only
2018-09-12_isolated_Tcas-EF1B_A4-A5_f_DAPI_EdU_DsRed_5	isolated	EF1B-DsRed	female	A4	CA 1.2	present	0	Björn Trebels, Widefield only
2018-09-12_isolated_Tcas-EF1B_A4-A5_f_DAPI_EdU_DsRed_5	isolated	EF1B-DsRed	female	A4	CA 2.1	present	0	Björn Trebels, Widefield only
2018-09-12_isolated_Tcas-EF1B_A4-A5_f_DAPI_EdU_DsRed_5	isolated	EF1B-DsRed	female	A4	CA 2.2	present	0	Björn Trebels, Widefield only
2018-09-12_isolated_Tcas-EF1B_A4-A5_m_DAPI_EdU_DsRed_1	isolated	EF1B-DsRed	male	A4	CA 1.1	present	0	Björn Trebels, Widefield only
2018-09-12_isolated_Tcas-EF1B_A4-A5_m_DAPI_EdU_DsRed_1	isolated	EF1B-DsRed	male	A4	CA 1.2	present	0	Björn Trebels, Widefield only
2018-09-12_isolated_Tcas-EF1B_A4-A5_m_DAPI_EdU_DsRed_1	isolated	EF1B-DsRed	male	A4	CA 2.1	missing/unusable	0	Björn Trebels, Widefield only
2018-09-12_isolated_Tcas-EF1B_A4-A5_m_DAPI_EdU_DsRed_1	isolated	EF1B-DsRed	male	A4	CA 2.2	missing/unusable	0	Björn Trebels, Widefield only
2018-09-12_isolated_Tcas-EF1B_A4-A5_m_DAPI_EdU_DsRed_2	isolated	EF1B-DsRed	male	A4	CA 1.1	present	0	Björn Trebels, Widefield only
2018-09-12_isolated_Tcas-EF1B_A4-A5_m_DAPI_EdU_DsRed_2	isolated	EF1B-DsRed	male	A4	CA 1.2	present	0	Björn Trebels, Widefield only
2018-09-12_isolated_Tcas-EF1B_A4-A5_m_DAPI_EdU_DsRed_2	isolated	EF1B-DsRed	male	A4	CA 2.1	present	0	Björn Trebels, Widefield only
2018-09-12_isolated_Tcas-EF1B_A4-A5_m_DAPI_EdU_DsRed_2	isolated	EF1B-DsRed	male	A4	CA 2.2	missing/unusable	0	Björn Trebels, Widefield only
2018-09-12_isolated_Tcas-EF1B_A4-A5_m_DAPI_EdU_DsRed_3	isolated	EF1B-DsRed	male	A4	CA 1.1	present	0	Björn Trebels, Widefield only
2018-09-12_isolated_Tcas-EF1B_A4-A5_m_DAPI_EdU_DsRed_3	isolated	EF1B-DsRed	male	A4	CA 1.2	present	0	Björn Trebels, Widefield only
2018-09-12_isolated_Tcas-EF1B_A4-A5_m_DAPI_EdU_DsRed_3	isolated	EF1B-DsRed	male	A4	CA 2.1	present	0	Björn Trebels, Widefield only
2018-09-12_isolated_Tcas-EF1B_A4-A5_m_DAPI_EdU_DsRed_3	isolated	EF1B-DsRed	male	A4	CA 2.2	present	0	Björn Trebels, Widefield only
2018-09-12_isolated_Tcas-EF1B_A4-A5_m_DAPI_EdU_DsRed_4	isolated	EF1B-DsRed	male	A4	CA 1.1	present	0	Björn Trebels, Widefield only
2018-09-12_isolated_Tcas-EF1B_A4-A5_m_DAPI_EdU_DsRed_4	isolated	EF1B-DsRed	male	A4	CA 1.2	present	0	Björn Trebels, Widefield only
2018-09-12_isolated_Tcas-EF1B_A4-A5_m_DAPI_EdU_DsRed_4	isolated	EF1B-DsRed	male	A4	CA 2.1	present	0	Björn Trebels, Widefield only
2018-09-12_isolated_Tcas-EF1B_A4-A5_m_DAPI_EdU_DsRed_4	isolated	EF1B-DsRed	male	A4	CA 2.2	present	0	Björn Trebels, Widefield only
2018-09-12_isolated_Tcas-EF1B_A4-A5_m_DAPI_EdU_DsRed_5	isolated	EF1B-DsRed	male	A4	CA 1.1	present	0	Björn Trebels, Widefield only
2018-09-12_isolated_Tcas-EF1B_A4-A5_m_DAPI_EdU_DsRed_5	isolated	EF1B-DsRed	male	A4	CA 1.2	missing/unusable	0	Björn Trebels, Widefield only
2018-09-12_isolated_Tcas-EF1B_A4-A5_m_DAPI_EdU_DsRed_5	isolated	EF1B-DsRed	male	A4	CA 2.1	missing/unusable	0	Björn Trebels, Widefield only
2018-09-12_isolated_Tcas-EF1B_A4-A5_m_DAPI_EdU_DsRed_5	isolated	EF1B-DsRed	male	A4	CA 2.2	missing/unusable	0	Björn Trebels, Widefield only
2018-09-12_isolated_Tcas-EF1B_A4-A5_m_DAPI_EdU_DsRed_6	isolated	EF1B-DsRed	male	A4	CA 1.1	present	0	Björn Trebels, Widefield only
2018-09-12_isolated_Tcas-EF1B_A4-A5_m_DAPI_EdU_DsRed_6	isolated	EF1B-DsRed	male	A4	CA 1.2	present	0	Björn Trebels, Widefield only
2018-09-12_isolated_Tcas-EF1B_A4-A5_m_DAPI_EdU_DsRed_6	isolated	EF1B-DsRed	male	A4	CA 2.1	present	0	Björn Trebels, Widefield only
2018-09-12_isolated_Tcas-EF1B_A4-A5_m_DAPI_EdU_DsRed_6	isolated	EF1B-DsRed	male	A4	CA 2.2	present	0	Björn Trebels, Widefield only
2018-10-04_dsRNA-Orco_hexenol_Tcas-EF1B_A4-A5_f_DAPI_EdU_DsRed_1	cis-3-hexenol enriched + dsRNA[Orco]	EF1B-DsRed	female	A4	CA 1.1	present	16	Björn Trebels
2018-10-04_dsRNA-Orco_hexenol_Tcas-EF1B_A4-A5_f_DAPI_EdU_DsRed_1	cis-3-hexenol enriched + dsRNA[Orco]	EF1B-DsRed	female	A4	CA 1.2	present	13	Björn Trebels
2018-10-04_dsRNA-Orco_hexenol_Tcas-EF1B_A4-A5_f_DAPI_EdU_DsRed_1	cis-3-hexenol enriched + dsRNA[Orco]	EF1B-DsRed	female	A4	CA 2.1	present	13	Björn Trebels
2018-10-04_dsRNA-Orco_hexenol_Tcas-EF1B_A4-A5_f_DAPI_EdU_DsRed_1	cis-3-hexenol enriched + dsRNA[Orco]	EF1B-DsRed	female	A4	CA 2.2	present	14	Björn Trebels
2018-12-12_Tcas-EF1B_hex_dsRNA-orco_A4-5_m_DAPI_EdU_1	cis-3-hexenol enriched + dsRNA[Orco]	EF1B-DsRed	male	A4	CA 1.1	present	0	Björn Trebels
2018-12-12_Tcas-EF1B_hex_dsRNA-orco_A4-5_m_DAPI_EdU_1	cis-3-hexenol enriched + dsRNA[Orco]	EF1B-DsRed	male	A4	CA 1.2	present	0	Björn Trebels
2018-12-12_Tcas-EF1B_hex_dsRNA-orco_A4-5_m_DAPI_EdU_1	cis-3-hexenol enriched + dsRNA[Orco]	EF1B-DsRed	male	A4	CA 2.1	missing/unusable	0	Björn Trebels
2018-12-12_Tcas-EF1B_hex_dsRNA-orco_A4-5_m_DAPI_EdU_1	cis-3-hexenol enriched + dsRNA[Orco]	EF1B-DsRed	male	A4	CA 2.2	missing/unusable	0	Björn Trebels
2018-03-07_Tcas-EF1B_hex_dsRNA-orco_A3-4_m_DAPI_EdU_2	cis-3-hexenol enriched + dsRNA[Orco]	EF1B-DsRed	male	A4	CA 1.1	present	4	Björn Trebels
2018-03-07_Tcas-EF1B_hex_dsRNA-orco_A3-4_m_DAPI_EdU_2	cis-3-hexenol enriched + dsRNA[Orco]	EF1B-DsRed	male	A4	CA 1.2	present	6	Björn Trebels
2018-03-07_Tcas-EF1B_hex_dsRNA-orco_A3-4_m_DAPI_EdU_2	cis-3-hexenol enriched + dsRNA[Orco]	EF1B-DsRed	male	A4	CA 2.1	present	1	Björn Trebels
2018-03-07_Tcas-EF1B_hex_dsRNA-orco_A3-4_m_DAPI_EdU_2	cis-3-hexenol enriched + dsRNA[Orco]	EF1B-DsRed	male	A4	CA 2.2	present	6	Björn Trebels
2018-03-07_Tcas-EF1B_hex_dsRNA-orco_A3-4_m_DAPI_EdU_3	cis-3-hexenol enriched + dsRNA[Orco]	EF1B-DsRed	male	A4	CA 1.1	present	0	Björn Trebels
2018-03-07_Tcas-EF1B_hex_dsRNA-orco_A3-4_m_DAPI_EdU_3	cis-3-hexenol enriched + dsRNA[Orco]	EF1B-DsRed	male	A4	CA 1.2	present	0	Björn Trebels
2018-03-07_Tcas-EF1B_hex_dsRNA-orco_A3-4_m_DAPI_EdU_3	cis-3-hexenol enriched + dsRNA[Orco]	EF1B-DsRed	male	A4	CA 2.1	present	0	Björn Trebels
2018-03-07_Tcas-EF1B_hex_dsRNA-orco_A3-4_m_DAPI_EdU_3	cis-3-hexenol enriched + dsRNA[Orco]	EF1B-DsRed	male	A4	CA 2.2	missing/unusable	0	Björn Trebels
2018-12-12_Tcas-EF1B_hex_dsRNA-orco_A4-5_m_DAPI_EdU_1	cis-3-hexenol enriched + dsRNA[Orco]	EF1B-DsRed	male	A4	CA 1.1	present	0	Björn Trebels
2018-12-12_Tcas-EF1B_hex_dsRNA-orco_A4-5_m_DAPI_EdU_1	cis-3-hexenol enriched + dsRNA[Orco]	EF1B-DsRed	male	A4	CA 1.2	present	0	Björn Trebels
2018-12-12_Tcas-EF1B_hex_dsRNA-orco_A4-5_m_DAPI_EdU_1	cis-3-hexenol enriched + dsRNA[Orco]	EF1B-DsRed	male	A4	CA 2.1	missing/unusable	0	Björn Trebels
2018-12-12_Tcas-EF1B_hex_dsRNA-orco_A4-5_m_DAPI_EdU_1	cis-3-hexenol enriched + dsRNA[Orco]	EF1B-DsRed	male	A4	CA 2.2	missing/unusable	0	Björn Trebels
2015-03-02_hexenol_Tcas-SB_A5-A6_m_EdU_DAPI_1	cis-3-hexenol enriched	EF1B-DsRed	male	A5	CA 1.1	present	14	Björn Trebels
2015-03-02_hexenol_Tcas-SB_A5-A6_m_EdU_DAPI_1	cis-3-hexenol enriched	EF1B-DsRed	male	A5	CA 1.2	present	13	Björn Trebels
2015-03-02_hexenol_Tcas-SB_A5-A6_m_EdU_DAPI_1	cis-3-hexenol enriched	EF1B-DsRed	male	A5	CA 2.1	present	16	Björn Trebels
2015-03-02_hexenol_Tcas-SB_A5-A6_m_EdU_DAPI_1	cis-3-hexenol enriched	EF1B-DsRed	male	A5	CA 2.2	present	8	Björn Trebels
2015-03-02_hexenol_Tcas-SB_A5-A6_m_EdU_DAPI_2	cis-3-hexenol enriched	EF1B-DsRed	male	A5	CA 1.1	present	15	Björn Trebels
2015-03-02_hexenol_Tcas-SB_A5-A6_m_EdU_DAPI_2	cis-3-hexenol enriched	EF1B-DsRed	male	A5	CA 1.2	present	15	Björn Trebels
2015-03-02_hexenol_Tcas-SB_A5-A6_m_EdU_DAPI_2	cis-3-hexenol enriched	EF1B-DsRed	male	A5	CA 2.1	present	8	Björn Trebels
2015-03-02_hexenol_Tcas-SB_A5-A6_m_EdU_DAPI_2	cis-3-hexenol enriched	EF1B-DsRed	male	A5	CA 2.2	present	8	Björn Trebels
2016-07-23_Tcas-SB_A5-A6_m_DAPI_EdU_1	group reared	San Bernadino	male	A5	CA 1.1	present	0	Björn Trebels
2016-07-23_Tcas-SB_A5-A6_m_DAPI_EdU_1	group reared	San Bernadino	male	A5	CA 1.2	present	0	Björn Trebels
2016-07-23_Tcas-SB_A5-A6_m_DAPI_EdU_1	group reared	San Bernadino	male	A5	CA 2.1	present	0	Björn Trebels
2016-07-23_Tcas-SB_A5-A6_m_DAPI_EdU_1	group reared	San Bernadino	male	A5	CA 2.2	present	0	Björn Trebels
2016-08-24_cis-3+Orco_Tcas-SB_A5-A6_f_DAPI_EdU_4	cis-3-hexenol enriched + dsRNA[Orco]	San Bernadino	female	A5	CA 1.1	present	0	Björn Trebels
2016-08-24_cis-3+Orco_Tcas-SB_A5-A6_f_DAPI_EdU_4	cis-3-hexenol enriched + dsRNA[Orco]	San Bernadino	female	A5	CA 1.2	present	0	Björn Trebels
2016-08-24_cis-3+Orco_Tcas-SB_A5-A6_f_DAPI_EdU_4	cis-3-hexenol enriched + dsRNA[Orco]	San Bernadino	female	A5	CA 2.1	present	0	Björn Trebels
2016-08-24_cis-3+Orco_Tcas-SB_A5-A6_f_DAPI_EdU_4	cis-3-hexenol enriched + dsRNA[Orco]	San Bernadino	female	A5	CA 2.2	present	0	Björn Trebels
2016-08-24_cis-3+Orco_Tcas-SB_A5-A6_m_DAPI_EdU_4	cis-3-hexenol enriched + dsRNA[Orco]	San Bernadino	male	A5	CA 1.1	present	0	Björn Trebels
2016-08-24_cis-3+Orco_Tcas-SB_A5-A6_m_DAPI_EdU_4	cis-3-hexenol enriched + dsRNA[Orco]	San Bernadino	male	A5	CA 1.2	present	0	Björn Trebels
2016-08-24_cis-3+Orco_Tcas-SB_A5-A6_m_DAPI_EdU_4	cis-3-hexenol enriched + dsRNA[Orco]	San Bernadino	male	A5	CA 2.1	missing/unusable	0	Björn Trebels
2016-08-24_cis-3+Orco_Tcas-SB_A5-A6_m_DAPI_EdU_4	cis-3-hexenol enriched + dsRNA[Orco]	San Bernadino	male	A5	CA 2.2	missing/unusable	0	Björn Trebels
2018-04-06_Tcas-EF1-B_A5-A6_m_DAPI_DsRed_EdU-Cy5_1[DMD] - Magdal	4,8-dimethyldecanal enriched	EF1B-DsRed	male	A5	CA 1.1	present	0	Magdalina Schaaf
2018-04-06_Tcas-EF1-B_A5-A6_m_DAPI_DsRed_EdU-Cy5_1[DMD] - Magdal	4,8-dimethyldecanal enriched	EF1B-DsRed	male	A5	CA 1.2	present	0	Magdalina Schaaf
2018-04-06_Tcas-EF1-B_A5-A6_m_DAPI_DsRed_EdU-Cy5_1[DMD] - Magdal	4,8-dimethyldecanal enriched	EF1B-DsRed	male	A5	CA 2.1	present	0	Magdalina Schaaf
2018-04-06_Tcas-EF1-B_A5-A6_m_DAPI_DsRed_EdU-Cy5_1[DMD] - Magdal	4,8-dimethyldecanal enriched	EF1B-DsRed	male	A5	CA 2.2	missing/unusable	0	Magdalina Schaaf
2018-04-06_Tcas-EF1-B_A5-A6_m_DAPI_DsRed_EdU-Cy5_2[DMD] - Magdal	4,8-dimethyldecanal enriched	EF1B-DsRed	male	A5	CA 1.1	present	0	Magdalina Schaaf
2018-04-06_Tcas-EF1-B_A5-A6_m_DAPI_DsRed_EdU-Cy5_2[DMD] - Magdal	4,8-dimethyldecanal enriched	EF1B-DsRed	male	A5	CA 1.2	present	0	Magdalina Schaaf
2018-04-06_Tcas-EF1-B_A5-A6_m_DAPI_DsRed_EdU-Cy5_2[DMD] - Magdal	4,8-dimethyldecanal enriched	EF1B-DsRed	male	A5	CA 2.1	present	0	Magdalina Schaaf
2018-04-06_Tcas-EF1-B_A5-A6_m_DAPI_DsRed_EdU-Cy5_2[DMD] - Magdal	4,8-dimethyldecanal enriched	EF1B-DsRed	male	A5	CA 2.2	present	0	Magdalina Schaaf
2018-04-06_Tcas-EF1-B_A5-A6_m_DAPI_DsRed_EdU-Cy5_3[DMD] - Magdal	4,8-dimethyldecanal enriched	EF1B-DsRed	male	A5	CA 1.1	present	0	Magdalina Schaaf
2018-04-06_Tcas-EF1-B_A5-A6_m_DAPI_DsRed_EdU-Cy5_3[DMD] - Magdal	4,8-dimethyldecanal enriched	EF1B-DsRed	male	A5	CA 1.2	present	0	Magdalina Schaaf
2018-04-06_Tcas-EF1-B_A5-A6_m_DAPI_DsRed_EdU-Cy5_3[DMD] - Magdal	4,8-dimethyldecanal enriched	EF1B-DsRed	male	A5	CA 2.1	missing/unusable	0	Magdalina Schaaf
2018-04-06_Tcas-EF1-B_A5-A6_m_DAPI_DsRed_EdU-Cy5_3[DMD] - Magdal	4,8-dimethyldecanal enriched	EF1B-DsRed	male	A5	CA 2.2	missing/unusable	0	Magdalina Schaaf
2018-04-06_Tcas-EF1-B_A5-A6_m_DAPI_DsRed_EdU-Cy5_5[DMD] - Magdal	4,8-dimethyldecanal enriched	EF1B-DsRed	male	A5	CA 1.1	present	0	Magdalina Schaaf
2018-04-06_Tcas-EF1-B_A5-A6_m_DAPI_DsRed_EdU-Cy5_5[DMD] - Magdal	4,8-dimethyldecanal enriched	EF1B-DsRed	male	A5	CA 1.2	present	0	Magdalina Schaaf
2018-04-06_Tcas-EF1-B_A5-A6_m_DAPI_DsRed_EdU-Cy5_5[DMD] - Magdal	4,8-dimethyldecanal enriched	EF1B-DsRed	male	A5	CA 2.1	present	0	Magdalina Schaaf
2018-04-06_Tcas-EF1-B_A5-A6_m_DAPI_DsRed_EdU-Cy5_5[DMD] - Magdal	4,8-dimethyldecanal enriched	EF1B-DsRed	male	A5	CA 2.2	present	0	Magdalina Schaaf
2018-06-28_Tcas-EF1-B_A5-A6_m_DAPI_DsRed_EdU-Cy5_1[DMD] - Magdal	4,8-dimethyldecanal enriched	EF1B-DsRed	male	A5	CA 1.1	present	0	Magdalina Schaaf
2018-06-28_Tcas-EF1-B_A5-A6_m_DAPI_DsRed_EdU-Cy5_1[DMD] - Magdal	4,8-dimethyldecanal enriched	EF1B-DsRed	male	A5	CA 1.2	present	0	Magdalina Schaaf
2018-06-28_Tcas-EF1-B_A5-A6_m_DAPI_DsRed_EdU-Cy5_1[DMD] - Magdal	4,8-dimethyldecanal enriched	EF1B-DsRed	male	A5	CA 2.1	present	0	Magdalina Schaaf
2018-06-28_Tcas-EF1-B_A5-A6_m_DAPI_DsRed_EdU-Cy5_1[DMD] - Magdal	4,8-dimethyldecanal enriched	EF1B-DsRed	male	A5	CA 2.2	present	0	Magdalina Schaaf
2018-06-28_Tcas-EF1-B_A5-A6_m_DAPI_DsRed_EdU-Cy5_2[DMD] - Magdal	4,8-dimethyldecanal enriched	EF1B-DsRed	male	A5	CA 1.1	present	0	Magdalina Schaaf
2018-06-28_Tcas-EF1-B_A5-A6_m_DAPI_DsRed_EdU-Cy5_2[DMD] - Magdal	4,8-dimethyldecanal enriched	EF1B-DsRed	male	A5	CA 1.2	present	0	Magdalina Schaaf
2018-06-28_Tcas-EF1-B_A5-A6_m_DAPI_DsRed_EdU-Cy5_2[DMD] - Magdal	4,8-dimethyldecanal enriched	EF1B-DsRed	male	A5	CA 2.1	present	0	Magdalina Schaaf
2018-06-28_Tcas-EF1-B_A5-A6_m_DAPI_DsRed_EdU-Cy5_2[DMD] - Magdal	4,8-dimethyldecanal enriched	EF1B-DsRed	male	A5	CA 2.2	present	0	Magdalina Schaaf
2018-09-12_isolated_Tcas-EF1B_A5-A6_f_DAPI_EdU_DsRed_1	isolated	EF1B-DsRed	female	A5	CA 1.1	present	0	Björn Trebels, Widefield only
2018-09-12_isolated_Tcas-EF1B_A5-A6_f_DAPI_EdU_DsRed_1	isolated	EF1B-DsRed	female	A5	CA 1.2	present	0	Björn Trebels, Widefield only
2018-09-12_isolated_Tcas-EF1B_A5-A6_f_DAPI_EdU_DsRed_1	isolated	EF1B-DsRed	female	A5	CA 2.1	present	0	Björn Trebels, Widefield only
2018-09-12_isolated_Tcas-EF1B_A5-A6_f_DAPI_EdU_DsRed_1	isolated	EF1B-DsRed	female	A5	CA 2.2	present	0	Björn Trebels, Widefield only
2018-09-12_isolated_Tcas-EF1B_A5-A6_f_DAPI_EdU_DsRed_2	isolated	EF1B-DsRed	female	A5	CA 1.1	present	0	Björn Trebels, Widefield only
2018-09-12_isolated_Tcas-EF1B_A5-A6_f_DAPI_EdU_DsRed_2	isolated	EF1B-DsRed	female	A5	CA 1.2	present	0	Björn Trebels, Widefield only
2018-09-12_isolated_Tcas-EF1B_A5-A6_f_DAPI_EdU_DsRed_2	isolated	EF1B-DsRed	female	A5	CA 2.1	present	0	Björn Trebels, Widefield only
2018-09-12_isolated_Tcas-EF1B_A5-A6_f_DAPI_EdU_DsRed_2	isolated	EF1B-DsRed	female	A5	CA 2.2	present	0	Björn Trebels, Widefield only
2018-09-12_isolated_Tcas-EF1B_A5-A6_f_DAPI_EdU_DsRed_3	isolated	EF1B-DsRed	female	A5	CA 1.1	present	0	Björn Trebels, Widefield only
2018-09-12_isolated_Tcas-EF1B_A5-A6_f_DAPI_EdU_DsRed_3	isolated	EF1B-DsRed	female	A5	CA 1.2	present	0	Björn Trebels, Widefield only
2018-09-12_isolated_Tcas-EF1B_A5-A6_f_DAPI_EdU_DsRed_3	isolated	EF1B-DsRed	female	A5	CA 2.1	present	0	Björn Trebels, Widefield only
2018-09-12_isolated_Tcas-EF1B_A5-A6_f_DAPI_EdU_DsRed_3	isolated	EF1B-DsRed	female	A5	CA 2.2	present	0	Björn Trebels, Widefield only
2018-09-12_isolated_Tcas-EF1B_A5-A6_f_DAPI_EdU_DsRed_4	isolated	EF1B-DsRed	female	A5	CA 1.1	present	0	Björn Trebels, Widefield only
2018-09-12_isolated_Tcas-EF1B_A5-A6_f_DAPI_EdU_DsRed_4	isolated	EF1B-DsRed	female	A5	CA 1.2	present	0	Björn Trebels, Widefield only
2018-09-12_isolated_Tcas-EF1B_A5-A6_f_DAPI_EdU_DsRed_4	isolated	EF1B-DsRed	female	A5	CA 2.1	missing/unusable	0	Björn Trebels, Widefield only
2018-09-12_isolated_Tcas-EF1B_A5-A6_f_DAPI_EdU_DsRed_4	isolated	EF1B-DsRed	female	A5	CA 2.2	missing/unusable	0	Björn Trebels, Widefield only
2018-09-12_isolated_Tcas-EF1B_A5-A6_f_DAPI_EdU_DsRed_5	isolated	EF1B-DsRed	female	A5	CA 1.1	present	0	Björn Trebels, Widefield only
2018-09-12_isolated_Tcas-EF1B_A5-A6_f_DAPI_EdU_DsRed_5	isolated	EF1B-DsRed	female	A5	CA 1.2	present	0	Björn Trebels, Widefield only
2018-09-12_isolated_Tcas-EF1B_A5-A6_f_DAPI_EdU_DsRed_5	isolated	EF1B-DsRed	female	A5	CA 2.1	present	0	Björn Trebels, Widefield only
2018-09-12_isolated_Tcas-EF1B_A5-A6_f_DAPI_EdU_DsRed_5	isolated	EF1B-DsRed	female	A5	CA 2.2	present	0	Björn Trebels, Widefield only
2018-09-12_isolated_Tcas-EF1B_A5-A6_f_DAPI_EdU_DsRed_6	isolated	EF1B-DsRed	female	A5	CA 1.1	present	0	Björn Trebels, Widefield only
2018-09-12_isolated_Tcas-EF1B_A5-A6_f_DAPI_EdU_DsRed_6	isolated	EF1B-DsRed	female	A5	CA 1.2	present	0	Björn Trebels, Widefield only
2018-09-12_isolated_Tcas-EF1B_A5-A6_f_DAPI_EdU_DsRed_6	isolated	EF1B-DsRed	female	A5	CA 2.1	present	0	Björn Trebels, Widefield only
2018-09-12_isolated_Tcas-EF1B_A5-A6_f_DAPI_EdU_DsRed_6	isolated	EF1B-DsRed	female	A5	CA 2.2	present	0	Björn Trebels, Widefield only
2018-09-12_isolated_Tcas-EF1B_A5-A6_m_DAPI_EdU_DsRed_1	isolated	EF1B-DsRed	male	A5	CA 1.1	present	0	Björn Trebels, Widefield only
2018-09-12_isolated_Tcas-EF1B_A5-A6_m_DAPI_EdU_DsRed_1	isolated	EF1B-DsRed	male	A5	CA 1.2	present	0	Björn Trebels, Widefield only
2018-09-12_isolated_Tcas-EF1B_A5-A6_m_DAPI_EdU_DsRed_1	isolated	EF1B-DsRed	male	A5	CA 2.1	present	0	Björn Trebels, Widefield only
2018-09-12_isolated_Tcas-EF1B_A5-A6_m_DAPI_EdU_DsRed_1	isolated	EF1B-DsRed	male	A5	CA 2.2	present	0	Björn Trebels, Widefield only
2018-09-12_isolated_Tcas-EF1B_A5-A6_m_DAPI_EdU_DsRed_2	isolated	EF1B-DsRed	male	A5	CA 1.1	present	0	Björn Trebels, Widefield only
2018-09-12_isolated_Tcas-EF1B_A5-A6_m_DAPI_EdU_DsRed_2	isolated	EF1B-DsRed	male	A5	CA 1.2	present	0	Björn Trebels, Widefield only
2018-09-12_isolated_Tcas-EF1B_A5-A6_m_DAPI_EdU_DsRed_2	isolated	EF1B-DsRed	male	A5	CA 2.1	present	0	Björn Trebels, Widefield only
2018-09-12_isolated_Tcas-EF1B_A5-A6_m_DAPI_EdU_DsRed_2	isolated	EF1B-DsRed	male	A5	CA 2.2	present	0	Björn Trebels, Widefield only
2018-09-12_isolated_Tcas-EF1B_A5-A6_m_DAPI_EdU_DsRed_3	isolated	EF1B-DsRed	male	A5	CA 1.1	present	0	Björn Trebels, Widefield only
2018-09-12_isolated_Tcas-EF1B_A5-A6_m_DAPI_EdU_DsRed_3	isolated	EF1B-DsRed	male	A5	CA 1.2	present	0	Björn Trebels, Widefield only
2018-09-12_isolated_Tcas-EF1B_A5-A6_m_DAPI_EdU_DsRed_3	isolated	EF1B-DsRed	male	A5	CA 2.1	missing/unusable	0	Björn Trebels, Widefield only
2018-09-12_isolated_Tcas-EF1B_A5-A6_m_DAPI_EdU_DsRed_3	isolated	EF1B-DsRed	male	A5	CA 2.2	missing/unusable	0	Björn Trebels, Widefield only
2018-09-12_isolated_Tcas-EF1B_A5-A6_m_DAPI_EdU_DsRed_4	isolated	EF1B-DsRed	male	A5	CA 1.1	present	0	Björn Trebels, Widefield only
2018-09-12_isolated_Tcas-EF1B_A5-A6_m_DAPI_EdU_DsRed_4	isolated	EF1B-DsRed	male	A5	CA 1.2	present	0	Björn Trebels, Widefield only
2018-09-12_isolated_Tcas-EF1B_A5-A6_m_DAPI_EdU_DsRed_4	isolated	EF1B-DsRed	male	A5	CA 2.1	present	0	Björn Trebels, Widefield only
2018-09-12_isolated_Tcas-EF1B_A5-A6_m_DAPI_EdU_DsRed_4	isolated	EF1B-DsRed	male	A5	CA 2.2	missing/unusable	0	Björn Trebels, Widefield only
2018-09-12_isolated_Tcas-EF1B_A5-A6_m_DAPI_EdU_DsRed_5	isolated	EF1B-DsRed	male	A5	CA 1.1	present	0	Björn Trebels, Widefield only
2018-09-12_isolated_Tcas-EF1B_A5-A6_m_DAPI_EdU_DsRed_5	isolated	EF1B-DsRed	male	A5	CA 1.2	present	0	Björn Trebels, Widefield only
2018-09-12_isolated_Tcas-EF1B_A5-A6_m_DAPI_EdU_DsRed_5	isolated	EF1B-DsRed	male	A5	CA 2.1	present	0	Björn Trebels, Widefield only
2018-09-12_isolated_Tcas-EF1B_A5-A6_m_DAPI_EdU_DsRed_5	isolated	EF1B-DsRed	male	A5	CA 2.2	present	0	Björn Trebels, Widefield only
2018-09-12_isolated_Tcas-EF1B_A5-A6_m_DAPI_EdU_DsRed_6	isolated	EF1B-DsRed	male	A5	CA 1.1	present	0	Björn Trebels, Widefield only
2018-09-12_isolated_Tcas-EF1B_A5-A6_m_DAPI_EdU_DsRed_6	isolated	EF1B-DsRed	male	A5	CA 1.2	present	0	Björn Trebels, Widefield only
2018-09-12_isolated_Tcas-EF1B_A5-A6_m_DAPI_EdU_DsRed_6	isolated	EF1B-DsRed	male	A5	CA 2.1	present	0	Björn Trebels, Widefield only
2018-09-12_isolated_Tcas-EF1B_A5-A6_m_DAPI_EdU_DsRed_6	isolated	EF1B-DsRed	male	A5	CA 2.2	present	0	Björn Trebels, Widefield only
2018-09-21_DMD_dsRNA-Orco_Tcas-EF1B_A5-A6_f_DAPI_EdU_DsRed_1	4,8-dimethyldecanal enriched + dsRNA[Orco]	EF1B-DsRed	female	A5	CA 1.1	present	0	Björn Trebels, Widefield only
2018-09-21_DMD_dsRNA-Orco_Tcas-EF1B_A5-A6_f_DAPI_EdU_DsRed_1	4,8-dimethyldecanal enriched + dsRNA[Orco]	EF1B-DsRed	female	A5	CA 1.2	present	0	Björn Trebels, Widefield only
2018-09-21_DMD_dsRNA-Orco_Tcas-EF1B_A5-A6_f_DAPI_EdU_DsRed_1	4,8-dimethyldecanal enriched + dsRNA[Orco]	EF1B-DsRed	female	A5	CA 2.1	present	0	Björn Trebels, Widefield only
2018-09-21_DMD_dsRNA-Orco_Tcas-EF1B_A5-A6_f_DAPI_EdU_DsRed_1	4,8-dimethyldecanal enriched + dsRNA[Orco]	EF1B-DsRed	female	A5	CA 2.2	present	0	Björn Trebels, Widefield only
2018-09-21_DMD_dsRNA-Orco_Tcas-EF1B_A5-A6_m_DAPI_EdU_DsRed_1	4,8-dimethyldecanal enriched + dsRNA[Orco]	EF1B-DsRed	male	A5	CA 1.1	present	0	Björn Trebels, Widefield only
2018-09-21_DMD_dsRNA-Orco_Tcas-EF1B_A5-A6_m_DAPI_EdU_DsRed_1	4,8-dimethyldecanal enriched + dsRNA[Orco]	EF1B-DsRed	male	A5	CA 1.2	present	0	Björn Trebels, Widefield only
2018-09-21_DMD_dsRNA-Orco_Tcas-EF1B_A5-A6_m_DAPI_EdU_DsRed_1	4,8-dimethyldecanal enriched + dsRNA[Orco]	EF1B-DsRed	male	A5	CA 2.1	present	0	Björn Trebels, Widefield only
2018-09-21_DMD_dsRNA-Orco_Tcas-EF1B_A5-A6_m_DAPI_EdU_DsRed_1	4,8-dimethyldecanal enriched + dsRNA[Orco]	EF1B-DsRed	male	A5	CA 2.2	missing/unusable	0	Björn Trebels, Widefield only
2018-09-21_DMD_dsRNA-Orco_Tcas-EF1B_A5-A6_m_DAPI_EdU_DsRed_2	4,8-dimethyldecanal enriched + dsRNA[Orco]	EF1B-DsRed	male	A5	CA 1.1	present	0	Björn Trebels, Widefield only
2018-09-21_DMD_dsRNA-Orco_Tcas-EF1B_A5-A6_m_DAPI_EdU_DsRed_2	4,8-dimethyldecanal enriched + dsRNA[Orco]	EF1B-DsRed	male	A5	CA 1.2	present	0	Björn Trebels, Widefield only
2018-09-21_DMD_dsRNA-Orco_Tcas-EF1B_A5-A6_m_DAPI_EdU_DsRed_2	4,8-dimethyldecanal enriched + dsRNA[Orco]	EF1B-DsRed	male	A5	CA 2.1	missing/unusable	0	Björn Trebels, Widefield only
2018-09-21_DMD_dsRNA-Orco_Tcas-EF1B_A5-A6_m_DAPI_EdU_DsRed_2	4,8-dimethyldecanal enriched + dsRNA[Orco]	EF1B-DsRed	male	A5	CA 2.2	missing/unusable	0	Björn Trebels, Widefield only
2018-09-21_DMD_dsRNA-Orco_Tcas-EF1B_A5-A6_m_DAPI_EdU_DsRed_3	4,8-dimethyldecanal enriched + dsRNA[Orco]	EF1B-DsRed	male	A5	CA 1.1	present	0	Björn Trebels, Widefield only
2018-09-21_DMD_dsRNA-Orco_Tcas-EF1B_A5-A6_m_DAPI_EdU_DsRed_3	4,8-dimethyldecanal enriched + dsRNA[Orco]	EF1B-DsRed	male	A5	CA 1.2	missing/unusable	0	Björn Trebels, Widefield only
2018-09-21_DMD_dsRNA-Orco_Tcas-EF1B_A5-A6_m_DAPI_EdU_DsRed_3	4,8-dimethyldecanal enriched + dsRNA[Orco]	EF1B-DsRed	male	A5	CA 2.1	missing/unusable	0	Björn Trebels, Widefield only
2018-09-21_DMD_dsRNA-Orco_Tcas-EF1B_A5-A6_m_DAPI_EdU_DsRed_3	4,8-dimethyldecanal enriched + dsRNA[Orco]	EF1B-DsRed	male	A5	CA 2.2	missing/unusable	0	Björn Trebels, Widefield only
2014-12-22_Tcas-SB_A6-A7_f_EdU_Repo_Syn_DAPI_1	group reared	San Bernadino	female	A6	CA 1.1	missing/unusable	0	Björn Trebels
2014-12-22_Tcas-SB_A6-A7_f_EdU_Repo_Syn_DAPI_1	group reared	San Bernadino	female	A6	CA 1.2	present	0	Björn Trebels
2014-12-22_Tcas-SB_A6-A7_f_EdU_Repo_Syn_DAPI_1	group reared	San Bernadino	female	A6	CA 2.1	present	0	Björn Trebels
2014-12-22_Tcas-SB_A6-A7_f_EdU_Repo_Syn_DAPI_1	group reared	San Bernadino	female	A6	CA 2.2	present	0	Björn Trebels
2014-12-22_Tcas-SB_A6-A7_m_EdU_Repo_Syn_DAPI_2	group reared	San Bernadino	male	A6	CA 1.1	present	0	Björn Trebels
2014-12-22_Tcas-SB_A6-A7_m_EdU_Repo_Syn_DAPI_2	group reared	San Bernadino	male	A6	CA 1.2	present	0	Björn Trebels
2014-12-22_Tcas-SB_A6-A7_m_EdU_Repo_Syn_DAPI_2	group reared	San Bernadino	male	A6	CA 2.1	present	0	Björn Trebels
2014-12-22_Tcas-SB_A6-A7_m_EdU_Repo_Syn_DAPI_2	group reared	San Bernadino	male	A6	CA 2.2	present	0	Björn Trebels
2014-12-22_Tcas-SB_A6-A7_m_EdU_Repo_Syn_DAPI_3	group reared	San Bernadino	male	A6	CA 1.1	present	0	Björn Trebels
2014-12-22_Tcas-SB_A6-A7_m_EdU_Repo_Syn_DAPI_3	group reared	San Bernadino	male	A6	CA 1.2	present	0	Björn Trebels
2014-12-22_Tcas-SB_A6-A7_m_EdU_Repo_Syn_DAPI_3	group reared	San Bernadino	male	A6	CA 2.1	present	0	Björn Trebels
2014-12-22_Tcas-SB_A6-A7_m_EdU_Repo_Syn_DAPI_3	group reared	San Bernadino	male	A6	CA 2.2	present	0	Björn Trebels
2018-02-27_Tcas-EF1-B_A6-A7_f_DAPI_DsRed_EdU-Cy5_1[DMD] - Magdal	4,8-dimethyldecanal enriched	EF1B-DsRed	female	A6	CA 1.1	present	0	Magdalina Schaaf
2018-02-27_Tcas-EF1-B_A6-A7_f_DAPI_DsRed_EdU-Cy5_1[DMD] - Magdal	4,8-dimethyldecanal enriched	EF1B-DsRed	female	A6	CA 1.2	missing/unusable	0	Magdalina Schaaf
2018-02-27_Tcas-EF1-B_A6-A7_f_DAPI_DsRed_EdU-Cy5_1[DMD] - Magdal	4,8-dimethyldecanal enriched	EF1B-DsRed	female	A6	CA 2.1	present	0	Magdalina Schaaf
2018-02-27_Tcas-EF1-B_A6-A7_f_DAPI_DsRed_EdU-Cy5_1[DMD] - Magdal	4,8-dimethyldecanal enriched	EF1B-DsRed	female	A6	CA 2.2	present	0	Magdalina Schaaf
2018-02-27_Tcas-EF1-B_A6-A7_f_DAPI_DsRed_EdU-Cy5_4[DMD] - Magdal	4,8-dimethyldecanal enriched	EF1B-DsRed	female	A6	CA 1.1	present	0	Magdalina Schaaf
2018-02-27_Tcas-EF1-B_A6-A7_f_DAPI_DsRed_EdU-Cy5_4[DMD] - Magdal	4,8-dimethyldecanal enriched	EF1B-DsRed	female	A6	CA 1.2	missing/unusable	0	Magdalina Schaaf
2018-02-27_Tcas-EF1-B_A6-A7_f_DAPI_DsRed_EdU-Cy5_4[DMD] - Magdal	4,8-dimethyldecanal enriched	EF1B-DsRed	female	A6	CA 2.1	present	0	Magdalina Schaaf
2018-02-27_Tcas-EF1-B_A6-A7_f_DAPI_DsRed_EdU-Cy5_4[DMD] - Magdal	4,8-dimethyldecanal enriched	EF1B-DsRed	female	A6	CA 2.2	missing/unusable	0	Magdalina Schaaf
2018-02-27_Tcas-EF1-B_A6-A7_m_DAPI_DsRed_EdU-Cy5_1[DMD] - Magdal	4,8-dimethyldecanal enriched	EF1B-DsRed	male	A6	CA 1.1	present	0	Magdalina Schaaf
2018-02-27_Tcas-EF1-B_A6-A7_m_DAPI_DsRed_EdU-Cy5_1[DMD] - Magdal	4,8-dimethyldecanal enriched	EF1B-DsRed	male	A6	CA 1.2	present	0	Magdalina Schaaf
2018-02-27_Tcas-EF1-B_A6-A7_m_DAPI_DsRed_EdU-Cy5_1[DMD] - Magdal	4,8-dimethyldecanal enriched	EF1B-DsRed	male	A6	CA 2.1	present	0	Magdalina Schaaf
2018-02-27_Tcas-EF1-B_A6-A7_m_DAPI_DsRed_EdU-Cy5_1[DMD] - Magdal	4,8-dimethyldecanal enriched	EF1B-DsRed	male	A6	CA 2.2	missing/unusable	0	Magdalina Schaaf
2018-02-27_Tcas-EF1-B_A6-A7_m_DAPI_DsRed_EdU-Cy5_2[DMD] - Magdal	4,8-dimethyldecanal enriched	EF1B-DsRed	male	A6	CA 1.1	present	0	Magdalina Schaaf
2018-02-27_Tcas-EF1-B_A6-A7_m_DAPI_DsRed_EdU-Cy5_2[DMD] - Magdal	4,8-dimethyldecanal enriched	EF1B-DsRed	male	A6	CA 1.2	present	0	Magdalina Schaaf
2018-02-27_Tcas-EF1-B_A6-A7_m_DAPI_DsRed_EdU-Cy5_2[DMD] - Magdal	4,8-dimethyldecanal enriched	EF1B-DsRed	male	A6	CA 2.1	present	0	Magdalina Schaaf
2018-02-27_Tcas-EF1-B_A6-A7_m_DAPI_DsRed_EdU-Cy5_2[DMD] - Magdal	4,8-dimethyldecanal enriched	EF1B-DsRed	male	A6	CA 2.2	missing/unusable	0	Magdalina Schaaf
2018-02-27_Tcas-EF1-B_A6-A7_m_DAPI_DsRed_EdU-Cy5_3[DMD] - Magdal	4,8-dimethyldecanal enriched	EF1B-DsRed	male	A6	CA 1.1	present	0	Magdalina Schaaf
2018-02-27_Tcas-EF1-B_A6-A7_m_DAPI_DsRed_EdU-Cy5_3[DMD] - Magdal	4,8-dimethyldecanal enriched	EF1B-DsRed	male	A6	CA 1.2	present	0	Magdalina Schaaf
2018-02-27_Tcas-EF1-B_A6-A7_m_DAPI_DsRed_EdU-Cy5_3[DMD] - Magdal	4,8-dimethyldecanal enriched	EF1B-DsRed	male	A6	CA 2.1	present	0	Magdalina Schaaf
2018-02-27_Tcas-EF1-B_A6-A7_m_DAPI_DsRed_EdU-Cy5_3[DMD] - Magdal	4,8-dimethyldecanal enriched	EF1B-DsRed	male	A6	CA 2.2	present	0	Magdalina Schaaf
2018-02-27_Tcas-EF1-B_A6-A7_m_DAPI_DsRed_EdU-Cy5_4[DMD] - Magdal	4,8-dimethyldecanal enriched	EF1B-DsRed	male	A6	CA 1.1	present	0	Magdalina Schaaf
2018-02-27_Tcas-EF1-B_A6-A7_m_DAPI_DsRed_EdU-Cy5_4[DMD] - Magdal	4,8-dimethyldecanal enriched	EF1B-DsRed	male	A6	CA 1.2	present	0	Magdalina Schaaf
2018-02-27_Tcas-EF1-B_A6-A7_m_DAPI_DsRed_EdU-Cy5_4[DMD] - Magdal	4,8-dimethyldecanal enriched	EF1B-DsRed	male	A6	CA 2.1	present	0	Magdalina Schaaf
2018-02-27_Tcas-EF1-B_A6-A7_m_DAPI_DsRed_EdU-Cy5_4[DMD] - Magdal	4,8-dimethyldecanal enriched	EF1B-DsRed	male	A6	CA 2.2	present	0	Magdalina Schaaf
2018-02-27_Tcas-EF1-B_A6-A7_m_DAPI_DsRed_EdU-Cy5_5[DMD] - Magdal	4,8-dimethyldecanal enriched	EF1B-DsRed	male	A6	CA 1.1	missing/unusable	0	Magdalina Schaaf
2018-02-27_Tcas-EF1-B_A6-A7_m_DAPI_DsRed_EdU-Cy5_5[DMD] - Magdal	4,8-dimethyldecanal enriched	EF1B-DsRed	male	A6	CA 1.2	missing/unusable	0	Magdalina Schaaf
2018-02-27_Tcas-EF1-B_A6-A7_m_DAPI_DsRed_EdU-Cy5_5[DMD] - Magdal	4,8-dimethyldecanal enriched	EF1B-DsRed	male	A6	CA 2.1	present	0	Magdalina Schaaf
2018-02-27_Tcas-EF1-B_A6-A7_m_DAPI_DsRed_EdU-Cy5_5[DMD] - Magdal	4,8-dimethyldecanal enriched	EF1B-DsRed	male	A6	CA 2.2	present	0	Magdalina Schaaf
2018-02-27_Tcas-EF1-B_A6-A7_m_DAPI_DsRed_EdU-Cy5_6[DMD] - Magdal	4,8-dimethyldecanal enriched	EF1B-DsRed	male	A6	CA 1.1	present	0	Magdalina Schaaf
2018-02-27_Tcas-EF1-B_A6-A7_m_DAPI_DsRed_EdU-Cy5_6[DMD] - Magdal	4,8-dimethyldecanal enriched	EF1B-DsRed	male	A6	CA 1.2	present	0	Magdalina Schaaf
2018-02-27_Tcas-EF1-B_A6-A7_m_DAPI_DsRed_EdU-Cy5_6[DMD] - Magdal	4,8-dimethyldecanal enriched	EF1B-DsRed	male	A6	CA 2.1	present	0	Magdalina Schaaf
2018-02-27_Tcas-EF1-B_A6-A7_m_DAPI_DsRed_EdU-Cy5_6[DMD] - Magdal	4,8-dimethyldecanal enriched	EF1B-DsRed	male	A6	CA 2.2	present	0	Magdalina Schaaf
2018-06-27_Tcas-EF1-B_A6-A7_f_DAPI_DsRed_EdU-Cy5_1[DMD] - Magdal	4,8-dimethyldecanal enriched	EF1B-DsRed	female	A6	CA 1.1	present	0	Magdalina Schaaf
2018-06-27_Tcas-EF1-B_A6-A7_f_DAPI_DsRed_EdU-Cy5_1[DMD] - Magdal	4,8-dimethyldecanal enriched	EF1B-DsRed	female	A6	CA 1.2	present	0	Magdalina Schaaf
2018-06-27_Tcas-EF1-B_A6-A7_f_DAPI_DsRed_EdU-Cy5_1[DMD] - Magdal	4,8-dimethyldecanal enriched	EF1B-DsRed	female	A6	CA 2.1	missing/unusable	0	Magdalina Schaaf
2018-06-27_Tcas-EF1-B_A6-A7_f_DAPI_DsRed_EdU-Cy5_1[DMD] - Magdal	4,8-dimethyldecanal enriched	EF1B-DsRed	female	A6	CA 2.2	missing/unusable	0	Magdalina Schaaf
2018-06-27_Tcas-EF1-B_A6-A7_f_DAPI_DsRed_EdU-Cy5_2[DMD] - Magdal	4,8-dimethyldecanal enriched	EF1B-DsRed	female	A6	CA 1.1	present	0	Magdalina Schaaf
2018-06-27_Tcas-EF1-B_A6-A7_f_DAPI_DsRed_EdU-Cy5_2[DMD] - Magdal	4,8-dimethyldecanal enriched	EF1B-DsRed	female	A6	CA 1.2	present	0	Magdalina Schaaf
2018-06-27_Tcas-EF1-B_A6-A7_f_DAPI_DsRed_EdU-Cy5_2[DMD] - Magdal	4,8-dimethyldecanal enriched	EF1B-DsRed	female	A6	CA 2.1	missing/unusable	0	Magdalina Schaaf
2018-06-27_Tcas-EF1-B_A6-A7_f_DAPI_DsRed_EdU-Cy5_2[DMD] - Magdal	4,8-dimethyldecanal enriched	EF1B-DsRed	female	A6	CA 2.2	missing/unusable	0	Magdalina Schaaf
2018-06-27_Tcas-EF1-B_A6-A7_f_DAPI_DsRed_EdU-Cy5_3[DMD] - Magdal	4,8-dimethyldecanal enriched	EF1B-DsRed	female	A6	CA 1.1	present	0	Magdalina Schaaf
2018-06-27_Tcas-EF1-B_A6-A7_f_DAPI_DsRed_EdU-Cy5_3[DMD] - Magdal	4,8-dimethyldecanal enriched	EF1B-DsRed	female	A6	CA 1.2	present	0	Magdalina Schaaf
2018-06-27_Tcas-EF1-B_A6-A7_f_DAPI_DsRed_EdU-Cy5_3[DMD] - Magdal	4,8-dimethyldecanal enriched	EF1B-DsRed	female	A6	CA 2.1	present	0	Magdalina Schaaf
2018-06-27_Tcas-EF1-B_A6-A7_f_DAPI_DsRed_EdU-Cy5_3[DMD] - Magdal	4,8-dimethyldecanal enriched	EF1B-DsRed	female	A6	CA 2.2	present	0	Magdalina Schaaf
2018-06-27_Tcas-EF1-B_A6-A7_f_DAPI_DsRed_EdU-Cy5_4[DMD] - Magdal	4,8-dimethyldecanal enriched	EF1B-DsRed	female	A6	CA 1.1	present	0	Magdalina Schaaf
2018-06-27_Tcas-EF1-B_A6-A7_f_DAPI_DsRed_EdU-Cy5_4[DMD] - Magdal	4,8-dimethyldecanal enriched	EF1B-DsRed	female	A6	CA 1.2	missing/unusable	0	Magdalina Schaaf
2018-06-27_Tcas-EF1-B_A6-A7_f_DAPI_DsRed_EdU-Cy5_4[DMD] - Magdal	4,8-dimethyldecanal enriched	EF1B-DsRed	female	A6	CA 2.1	missing/unusable	0	Magdalina Schaaf
2018-06-27_Tcas-EF1-B_A6-A7_f_DAPI_DsRed_EdU-Cy5_4[DMD] - Magdal	4,8-dimethyldecanal enriched	EF1B-DsRed	female	A6	CA 2.2	missing/unusable	0	Magdalina Schaaf
2018-06-27_Tcas-EF1-B_A6-A7_m_DAPI_DsRed_EdU-Cy5_1[DMD] - Magdal	4,8-dimethyldecanal enriched	EF1B-DsRed	male	A6	CA 1.1	present	0	Magdalina Schaaf
2018-06-27_Tcas-EF1-B_A6-A7_m_DAPI_DsRed_EdU-Cy5_1[DMD] - Magdal	4,8-dimethyldecanal enriched	EF1B-DsRed	male	A6	CA 1.2	missing/unusable	0	Magdalina Schaaf
2018-06-27_Tcas-EF1-B_A6-A7_m_DAPI_DsRed_EdU-Cy5_1[DMD] - Magdal	4,8-dimethyldecanal enriched	EF1B-DsRed	male	A6	CA 2.1	missing/unusable	0	Magdalina Schaaf
2018-06-27_Tcas-EF1-B_A6-A7_m_DAPI_DsRed_EdU-Cy5_1[DMD] - Magdal	4,8-dimethyldecanal enriched	EF1B-DsRed	male	A6	CA 2.2	missing/unusable	0	Magdalina Schaaf
2018-06-27_Tcas-EF1-B_A6-A7_m_DAPI_DsRed_EdU-Cy5_2[DMD] - Magdal	4,8-dimethyldecanal enriched	EF1B-DsRed	male	A6	CA 1.1	present	0	Magdalina Schaaf
2018-06-27_Tcas-EF1-B_A6-A7_m_DAPI_DsRed_EdU-Cy5_2[DMD] - Magdal	4,8-dimethyldecanal enriched	EF1B-DsRed	male	A6	CA 1.2	present	0	Magdalina Schaaf
2018-06-27_Tcas-EF1-B_A6-A7_m_DAPI_DsRed_EdU-Cy5_2[DMD] - Magdal	4,8-dimethyldecanal enriched	EF1B-DsRed	male	A6	CA 2.1	present	0	Magdalina Schaaf
2018-06-27_Tcas-EF1-B_A6-A7_m_DAPI_DsRed_EdU-Cy5_2[DMD] - Magdal	4,8-dimethyldecanal enriched	EF1B-DsRed	male	A6	CA 2.2	present	0	Magdalina Schaaf
2018-09-13_isolated_Tcas-EF1B_A6-A7_f_DAPI_EdU_DsRed_1	isolated	EF1B-DsRed	female	A6	CA 1.1	present	0	Björn Trebels
2018-09-13_isolated_Tcas-EF1B_A6-A7_f_DAPI_EdU_DsRed_1	isolated	EF1B-DsRed	female	A6	CA 1.2	present	0	Björn Trebels
2018-09-13_isolated_Tcas-EF1B_A6-A7_f_DAPI_EdU_DsRed_1	isolated	EF1B-DsRed	female	A6	CA 2.1	present	0	Björn Trebels
2018-09-13_isolated_Tcas-EF1B_A6-A7_f_DAPI_EdU_DsRed_1	isolated	EF1B-DsRed	female	A6	CA 2.2	present	0	Björn Trebels
2018-09-13_isolated_Tcas-EF1B_A6-A7_f_DAPI_EdU_DsRed_2	isolated	EF1B-DsRed	female	A6	CA 1.1	present	0	Björn Trebels
2018-09-13_isolated_Tcas-EF1B_A6-A7_f_DAPI_EdU_DsRed_2	isolated	EF1B-DsRed	female	A6	CA 1.2	present	0	Björn Trebels
2018-09-13_isolated_Tcas-EF1B_A6-A7_f_DAPI_EdU_DsRed_2	isolated	EF1B-DsRed	female	A6	CA 2.1	present	0	Björn Trebels
2018-09-13_isolated_Tcas-EF1B_A6-A7_f_DAPI_EdU_DsRed_2	isolated	EF1B-DsRed	female	A6	CA 2.2	present	0	Björn Trebels
2018-09-13_isolated_Tcas-EF1B_A6-A7_f_DAPI_EdU_DsRed_3	isolated	EF1B-DsRed	female	A6	CA 1.1	present	0	Björn Trebels
2018-09-13_isolated_Tcas-EF1B_A6-A7_f_DAPI_EdU_DsRed_3	isolated	EF1B-DsRed	female	A6	CA 1.2	present	0	Björn Trebels
2018-09-13_isolated_Tcas-EF1B_A6-A7_f_DAPI_EdU_DsRed_3	isolated	EF1B-DsRed	female	A6	CA 2.1	present	0	Björn Trebels
2018-09-13_isolated_Tcas-EF1B_A6-A7_f_DAPI_EdU_DsRed_3	isolated	EF1B-DsRed	female	A6	CA 2.2	present	0	Björn Trebels
2018-09-13_isolated_Tcas-EF1B_A6-A7_f_DAPI_EdU_DsRed_4	isolated	EF1B-DsRed	female	A6	CA 1.1	present	0	Björn Trebels
2018-09-13_isolated_Tcas-EF1B_A6-A7_f_DAPI_EdU_DsRed_4	isolated	EF1B-DsRed	female	A6	CA 1.2	present	0	Björn Trebels
2018-09-13_isolated_Tcas-EF1B_A6-A7_f_DAPI_EdU_DsRed_4	isolated	EF1B-DsRed	female	A6	CA 2.1	present	0	Björn Trebels
2018-09-13_isolated_Tcas-EF1B_A6-A7_f_DAPI_EdU_DsRed_4	isolated	EF1B-DsRed	female	A6	CA 2.2	present	0	Björn Trebels
2018-09-13_isolated_Tcas-EF1B_A6-A7_m_DAPI_EdU_DsRed_1	isolated	EF1B-DsRed	male	A6	CA 1.1	present	0	Björn Trebels
2018-09-13_isolated_Tcas-EF1B_A6-A7_m_DAPI_EdU_DsRed_1	isolated	EF1B-DsRed	male	A6	CA 1.2	present	0	Björn Trebels
2018-09-13_isolated_Tcas-EF1B_A6-A7_m_DAPI_EdU_DsRed_1	isolated	EF1B-DsRed	male	A6	CA 2.1	present	0	Björn Trebels
2018-09-13_isolated_Tcas-EF1B_A6-A7_m_DAPI_EdU_DsRed_1	isolated	EF1B-DsRed	male	A6	CA 2.2	present	0	Björn Trebels
2018-09-13_isolated_Tcas-EF1B_A6-A7_m_DAPI_EdU_DsRed_2	isolated	EF1B-DsRed	male	A6	CA 1.1	present	0	Björn Trebels
2018-09-13_isolated_Tcas-EF1B_A6-A7_m_DAPI_EdU_DsRed_2	isolated	EF1B-DsRed	male	A6	CA 1.2	present	0	Björn Trebels
2018-09-13_isolated_Tcas-EF1B_A6-A7_m_DAPI_EdU_DsRed_2	isolated	EF1B-DsRed	male	A6	CA 2.1	present	0	Björn Trebels
2018-09-13_isolated_Tcas-EF1B_A6-A7_m_DAPI_EdU_DsRed_2	isolated	EF1B-DsRed	male	A6	CA 2.2	present	0	Björn Trebels
2018-09-13_isolated_Tcas-EF1B_A6-A7_m_DAPI_EdU_DsRed_3	isolated	EF1B-DsRed	male	A6	CA 1.1	present	0	Björn Trebels
2018-09-13_isolated_Tcas-EF1B_A6-A7_m_DAPI_EdU_DsRed_3	isolated	EF1B-DsRed	male	A6	CA 1.2	present	0	Björn Trebels
2018-09-13_isolated_Tcas-EF1B_A6-A7_m_DAPI_EdU_DsRed_3	isolated	EF1B-DsRed	male	A6	CA 2.1	present	0	Björn Trebels
2018-09-13_isolated_Tcas-EF1B_A6-A7_m_DAPI_EdU_DsRed_3	isolated	EF1B-DsRed	male	A6	CA 2.2	present	0	Björn Trebels
2018-09-13_isolated_Tcas-EF1B_A6-A7_m_DAPI_EdU_DsRed_4	isolated	EF1B-DsRed	male	A6	CA 1.1	present	0	Björn Trebels
2018-09-13_isolated_Tcas-EF1B_A6-A7_m_DAPI_EdU_DsRed_4	isolated	EF1B-DsRed	male	A6	CA 1.2	present	0	Björn Trebels
2018-09-13_isolated_Tcas-EF1B_A6-A7_m_DAPI_EdU_DsRed_4	isolated	EF1B-DsRed	male	A6	CA 2.1	present	0	Björn Trebels
2018-09-13_isolated_Tcas-EF1B_A6-A7_m_DAPI_EdU_DsRed_4	isolated	EF1B-DsRed	male	A6	CA 2.2	present	0	Björn Trebels
2018-09-13_isolated_Tcas-EF1B_A6-A7_m_DAPI_EdU_DsRed_5	isolated	EF1B-DsRed	male	A6	CA 1.1	present	0	Björn Trebels
2018-09-13_isolated_Tcas-EF1B_A6-A7_m_DAPI_EdU_DsRed_5	isolated	EF1B-DsRed	male	A6	CA 1.2	present	0	Björn Trebels
2018-09-13_isolated_Tcas-EF1B_A6-A7_m_DAPI_EdU_DsRed_5	isolated	EF1B-DsRed	male	A6	CA 2.1	present	0	Björn Trebels
2018-09-13_isolated_Tcas-EF1B_A6-A7_m_DAPI_EdU_DsRed_5	isolated	EF1B-DsRed	male	A6	CA 2.2	present	0	Björn Trebels
2019-01-07_DMD+dsRNA[Orco]_Tcas-EF1B_A6-7_f_DAPI_EdU_DsRed_1	4,8-dimethyldecanal enriched + dsRNA[Orco]	EF1B-DsRed	female	A6	CA 1.1	present	0	Björn Trebels
2019-01-07_DMD+dsRNA[Orco]_Tcas-EF1B_A6-7_f_DAPI_EdU_DsRed_1	4,8-dimethyldecanal enriched + dsRNA[Orco]	EF1B-DsRed	female	A6	CA 1.2	present	0	Björn Trebels
2019-01-07_DMD+dsRNA[Orco]_Tcas-EF1B_A6-7_f_DAPI_EdU_DsRed_1	4,8-dimethyldecanal enriched + dsRNA[Orco]	EF1B-DsRed	female	A6	CA 2.1	present	0	Björn Trebels
2019-01-07_DMD+dsRNA[Orco]_Tcas-EF1B_A6-7_f_DAPI_EdU_DsRed_1	4,8-dimethyldecanal enriched + dsRNA[Orco]	EF1B-DsRed	female	A6	CA 2.2	missing/unusable	0	Björn Trebels
2019-01-07_DMD+dsRNA[Orco]_Tcas-EF1B_A6-7_f_DAPI_EdU_DsRed_2	4,8-dimethyldecanal enriched + dsRNA[Orco]	EF1B-DsRed	female	A6	CA 1.1	present	0	Björn Trebels
2019-01-07_DMD+dsRNA[Orco]_Tcas-EF1B_A6-7_f_DAPI_EdU_DsRed_2	4,8-dimethyldecanal enriched + dsRNA[Orco]	EF1B-DsRed	female	A6	CA 1.2	present	0	Björn Trebels
2019-01-07_DMD+dsRNA[Orco]_Tcas-EF1B_A6-7_f_DAPI_EdU_DsRed_2	4,8-dimethyldecanal enriched + dsRNA[Orco]	EF1B-DsRed	female	A6	CA 2.1	present	0	Björn Trebels
2019-01-07_DMD+dsRNA[Orco]_Tcas-EF1B_A6-7_f_DAPI_EdU_DsRed_2	4,8-dimethyldecanal enriched + dsRNA[Orco]	EF1B-DsRed	female	A6	CA 2.2	present	0	Björn Trebels
2019-01-07_DMD+dsRNA[Orco]_Tcas-EF1B_A6-7_f_DAPI_EdU_DsRed_3	4,8-dimethyldecanal enriched + dsRNA[Orco]	EF1B-DsRed	female	A6	CA 1.1	present	0	Björn Trebels
2019-01-07_DMD+dsRNA[Orco]_Tcas-EF1B_A6-7_f_DAPI_EdU_DsRed_3	4,8-dimethyldecanal enriched + dsRNA[Orco]	EF1B-DsRed	female	A6	CA 1.2	present	0	Björn Trebels
2019-01-07_DMD+dsRNA[Orco]_Tcas-EF1B_A6-7_f_DAPI_EdU_DsRed_3	4,8-dimethyldecanal enriched + dsRNA[Orco]	EF1B-DsRed	female	A6	CA 2.1	present	0	Björn Trebels
2019-01-07_DMD+dsRNA[Orco]_Tcas-EF1B_A6-7_f_DAPI_EdU_DsRed_3	4,8-dimethyldecanal enriched + dsRNA[Orco]	EF1B-DsRed	female	A6	CA 2.2	present	0	Björn Trebels
2019-01-07_DMD+dsRNA[Orco]_Tcas-EF1B_A6-7_m_DAPI_EdU_DsRed_1	4,8-dimethyldecanal enriched + dsRNA[Orco]	EF1B-DsRed	male	A6	CA 1.1	missing/unusable	0	Björn Trebels
2019-01-07_DMD+dsRNA[Orco]_Tcas-EF1B_A6-7_m_DAPI_EdU_DsRed_1	4,8-dimethyldecanal enriched + dsRNA[Orco]	EF1B-DsRed	male	A6	CA 1.2	present	0	Björn Trebels
2019-01-07_DMD+dsRNA[Orco]_Tcas-EF1B_A6-7_m_DAPI_EdU_DsRed_1	4,8-dimethyldecanal enriched + dsRNA[Orco]	EF1B-DsRed	male	A6	CA 2.1	missing/unusable	0	Björn Trebels
2019-01-07_DMD+dsRNA[Orco]_Tcas-EF1B_A6-7_m_DAPI_EdU_DsRed_1	4,8-dimethyldecanal enriched + dsRNA[Orco]	EF1B-DsRed	male	A6	CA 2.2	present	0	Björn Trebels
2019-01-07_DMD+dsRNA[Orco]_Tcas-EF1B_A6-7_m_DAPI_EdU_DsRed_2	4,8-dimethyldecanal enriched + dsRNA[Orco]	EF1B-DsRed	male	A6	CA 1.1	present	0	Björn Trebels
2019-01-07_DMD+dsRNA[Orco]_Tcas-EF1B_A6-7_m_DAPI_EdU_DsRed_2	4,8-dimethyldecanal enriched + dsRNA[Orco]	EF1B-DsRed	male	A6	CA 1.2	present	0	Björn Trebels
2019-01-07_DMD+dsRNA[Orco]_Tcas-EF1B_A6-7_m_DAPI_EdU_DsRed_2	4,8-dimethyldecanal enriched + dsRNA[Orco]	EF1B-DsRed	male	A6	CA 2.1	present	0	Björn Trebels
2019-01-07_DMD+dsRNA[Orco]_Tcas-EF1B_A6-7_m_DAPI_EdU_DsRed_2	4,8-dimethyldecanal enriched + dsRNA[Orco]	EF1B-DsRed	male	A6	CA 2.2	missing/unusable	0	Björn Trebels
2019-01-07_DMD+dsRNA[Orco]_Tcas-EF1B_A6-7_m_DAPI_EdU_DsRed_3	4,8-dimethyldecanal enriched + dsRNA[Orco]	EF1B-DsRed	male	A6	CA 1.1	present	0	Björn Trebels
2019-01-07_DMD+dsRNA[Orco]_Tcas-EF1B_A6-7_m_DAPI_EdU_DsRed_3	4,8-dimethyldecanal enriched + dsRNA[Orco]	EF1B-DsRed	male	A6	CA 1.2	present	0	Björn Trebels
2019-01-07_DMD+dsRNA[Orco]_Tcas-EF1B_A6-7_m_DAPI_EdU_DsRed_3	4,8-dimethyldecanal enriched + dsRNA[Orco]	EF1B-DsRed	male	A6	CA 2.1	missing/unusable	0	Björn Trebels
2019-01-07_DMD+dsRNA[Orco]_Tcas-EF1B_A6-7_m_DAPI_EdU_DsRed_3	4,8-dimethyldecanal enriched + dsRNA[Orco]	EF1B-DsRed	male	A6	CA 2.2	present	0	Björn Trebels
2014-11-04_Tcas-SB_A7-A8_f_EdU_Repo_Syn_DAPI_1	group reared	San Bernadino	female	A7	CA 1.1	present	0	Björn Trebels
2014-11-04_Tcas-SB_A7-A8_f_EdU_Repo_Syn_DAPI_1	group reared	San Bernadino	female	A7	CA 1.2	present	0	Björn Trebels
2014-11-04_Tcas-SB_A7-A8_f_EdU_Repo_Syn_DAPI_1	group reared	San Bernadino	female	A7	CA 2.1	present	0	Björn Trebels
2014-11-04_Tcas-SB_A7-A8_f_EdU_Repo_Syn_DAPI_1	group reared	San Bernadino	female	A7	CA 2.2	present	0	Björn Trebels
2014-11-04_Tcas-SB_A7-A8_f_EdU_Repo_Syn_DAPI_3	group reared	San Bernadino	female	A7	CA 1.1	present	0	Björn Trebels
2014-11-04_Tcas-SB_A7-A8_f_EdU_Repo_Syn_DAPI_3	group reared	San Bernadino	female	A7	CA 1.2	present	0	Björn Trebels
2014-11-04_Tcas-SB_A7-A8_f_EdU_Repo_Syn_DAPI_3	group reared	San Bernadino	female	A7	CA 2.1	present	0	Björn Trebels
2014-11-04_Tcas-SB_A7-A8_f_EdU_Repo_Syn_DAPI_3	group reared	San Bernadino	female	A7	CA 2.2	present	0	Björn Trebels
2014-11-04_Tcas-SB_A7-A8_f_EdU_Repo_Syn_DAPI_4	group reared	San Bernadino	female	A7	CA 1.1	present	0	Björn Trebels
2014-11-04_Tcas-SB_A7-A8_f_EdU_Repo_Syn_DAPI_4	group reared	San Bernadino	female	A7	CA 1.2	present	0	Björn Trebels
2014-11-04_Tcas-SB_A7-A8_f_EdU_Repo_Syn_DAPI_4	group reared	San Bernadino	female	A7	CA 2.1	missing/unusable	0	Björn Trebels
2014-11-04_Tcas-SB_A7-A8_f_EdU_Repo_Syn_DAPI_4	group reared	San Bernadino	female	A7	CA 2.2	missing/unusable	0	Björn Trebels
2014-11-04_Tcas-SB_A7-A8_m_EdU_Repo_Syn_1	group reared	San Bernadino	male	A7	CA 1.1	present	0	Björn Trebels
2014-11-04_Tcas-SB_A7-A8_m_EdU_Repo_Syn_1	group reared	San Bernadino	male	A7	CA 1.2	present	0	Björn Trebels
2014-11-04_Tcas-SB_A7-A8_m_EdU_Repo_Syn_1	group reared	San Bernadino	male	A7	CA 2.1	present	0	Björn Trebels
2014-11-04_Tcas-SB_A7-A8_m_EdU_Repo_Syn_1	group reared	San Bernadino	male	A7	CA 2.2	present	0	Björn Trebels
2014-11-04_Tcas-SB_A7-A8_m_EdU_Repo_Syn_2	group reared	San Bernadino	male	A7	CA 1.1	present	0	Björn Trebels
2014-11-04_Tcas-SB_A7-A8_m_EdU_Repo_Syn_2	group reared	San Bernadino	male	A7	CA 1.2	present	0	Björn Trebels
2014-11-04_Tcas-SB_A7-A8_m_EdU_Repo_Syn_2	group reared	San Bernadino	male	A7	CA 2.1	missing/unusable	0	Björn Trebels
2014-11-04_Tcas-SB_A7-A8_m_EdU_Repo_Syn_2	group reared	San Bernadino	male	A7	CA 2.2	missing/unusable	0	Björn Trebels
2014-12-22_Tcas-SB_A7-A8_m_EdU_Repo_Syn_DAPI_1	group reared	San Bernadino	male	A7	CA 1.1	present	0	Björn Trebels
2014-12-22_Tcas-SB_A7-A8_m_EdU_Repo_Syn_DAPI_1	group reared	San Bernadino	male	A7	CA 1.2	present	0	Björn Trebels
2014-12-22_Tcas-SB_A7-A8_m_EdU_Repo_Syn_DAPI_1	group reared	San Bernadino	male	A7	CA 2.1	present	0	Björn Trebels
2014-12-22_Tcas-SB_A7-A8_m_EdU_Repo_Syn_DAPI_1	group reared	San Bernadino	male	A7	CA 2.2	present	0	Björn Trebels
2016-07-19_hexenol_Tcas-SB_A7-A8_m_DAPI_EdU_1	cis-3-hexenol enriched	EF1B-DsRed	male	A7	CA 1.1	present	0	Björn Trebels
2016-07-19_hexenol_Tcas-SB_A7-A8_m_DAPI_EdU_1	cis-3-hexenol enriched	EF1B-DsRed	male	A7	CA 1.2	present	0	Björn Trebels
2016-07-19_hexenol_Tcas-SB_A7-A8_m_DAPI_EdU_1	cis-3-hexenol enriched	EF1B-DsRed	male	A7	CA 2.1	missing/unusable	0	Björn Trebels
2016-07-19_hexenol_Tcas-SB_A7-A8_m_DAPI_EdU_1	cis-3-hexenol enriched	EF1B-DsRed	male	A7	CA 2.2	missing/unusable	0	Björn Trebels
2017-04-20_hexenol_Tcas-EF1B_A7-8_f_DAPI_EdU_DsRed_1	cis-3-hexenol enriched	EF1B-DsRed	female	A7	CA 1.1	present	13	Björn Trebels
2017-04-20_hexenol_Tcas-EF1B_A7-8_f_DAPI_EdU_DsRed_1	cis-3-hexenol enriched	EF1B-DsRed	female	A7	CA 1.2	present	14	Björn Trebels
2017-04-20_hexenol_Tcas-EF1B_A7-8_f_DAPI_EdU_DsRed_1	cis-3-hexenol enriched	EF1B-DsRed	female	A7	CA 2.1	present	13	Björn Trebels
2017-04-20_hexenol_Tcas-EF1B_A7-8_f_DAPI_EdU_DsRed_1	cis-3-hexenol enriched	EF1B-DsRed	female	A7	CA 2.2	present	12	Björn Trebels
2017-04-20_hexenol_Tcas-EF1B_A7-8_f_DAPI_EdU_DsRed_2	cis-3-hexenol enriched	EF1B-DsRed	female	A7	CA 1.1	present	0	Björn Trebels
2017-04-20_hexenol_Tcas-EF1B_A7-8_f_DAPI_EdU_DsRed_2	cis-3-hexenol enriched	EF1B-DsRed	female	A7	CA 1.2	present	0	Björn Trebels
2017-04-20_hexenol_Tcas-EF1B_A7-8_f_DAPI_EdU_DsRed_2	cis-3-hexenol enriched	EF1B-DsRed	female	A7	CA 2.1	missing/unusable	0	Björn Trebels
2017-04-20_hexenol_Tcas-EF1B_A7-8_f_DAPI_EdU_DsRed_2	cis-3-hexenol enriched	EF1B-DsRed	female	A7	CA 2.2	missing/unusable	0	Björn Trebels
2017-04-20_hexenol_Tcas-EF1B_A7-8_f_DAPI_EdU_DsRed_3	cis-3-hexenol enriched	EF1B-DsRed	female	A7	CA 1.1	present	7	Björn Trebels
2017-04-20_hexenol_Tcas-EF1B_A7-8_f_DAPI_EdU_DsRed_3	cis-3-hexenol enriched	EF1B-DsRed	female	A7	CA 1.2	present	0	Björn Trebels
2017-04-20_hexenol_Tcas-EF1B_A7-8_f_DAPI_EdU_DsRed_3	cis-3-hexenol enriched	EF1B-DsRed	female	A7	CA 2.1	present	6	Björn Trebels
2017-04-20_hexenol_Tcas-EF1B_A7-8_f_DAPI_EdU_DsRed_3	cis-3-hexenol enriched	EF1B-DsRed	female	A7	CA 2.2	present	8	Björn Trebels
2017-04-20_hexenol_Tcas-EF1B_A7-8_m_DAPI_EdU_DsRed_1	cis-3-hexenol enriched	EF1B-DsRed	male	A7	CA 1.1	present	0	Björn Trebels
2017-04-20_hexenol_Tcas-EF1B_A7-8_m_DAPI_EdU_DsRed_1	cis-3-hexenol enriched	EF1B-DsRed	male	A7	CA 1.2	present	0	Björn Trebels
2017-04-20_hexenol_Tcas-EF1B_A7-8_m_DAPI_EdU_DsRed_1	cis-3-hexenol enriched	EF1B-DsRed	male	A7	CA 2.1	present	0	Björn Trebels
2017-04-20_hexenol_Tcas-EF1B_A7-8_m_DAPI_EdU_DsRed_1	cis-3-hexenol enriched	EF1B-DsRed	male	A7	CA 2.2	present	0	Björn Trebels
2017-04-20_hexenol_Tcas-EF1B_A7-8_m_DAPI_EdU_DsRed_2	cis-3-hexenol enriched	EF1B-DsRed	male	A7	CA 1.1	present	19	Björn Trebels
2017-04-20_hexenol_Tcas-EF1B_A7-8_m_DAPI_EdU_DsRed_2	cis-3-hexenol enriched	EF1B-DsRed	male	A7	CA 1.2	present	10	Björn Trebels
2017-04-20_hexenol_Tcas-EF1B_A7-8_m_DAPI_EdU_DsRed_2	cis-3-hexenol enriched	EF1B-DsRed	male	A7	CA 2.1	present	11	Björn Trebels
2017-04-20_hexenol_Tcas-EF1B_A7-8_m_DAPI_EdU_DsRed_2	cis-3-hexenol enriched	EF1B-DsRed	male	A7	CA 2.2	present	12	Björn Trebels
2017-04-20_hexenol_Tcas-EF1B_A7-8_m_DAPI_EdU_DsRed_4	cis-3-hexenol enriched	EF1B-DsRed	male	A7	CA 1.1	missing/unusable	0	Björn Trebels
2017-04-20_hexenol_Tcas-EF1B_A7-8_m_DAPI_EdU_DsRed_4	cis-3-hexenol enriched	EF1B-DsRed	male	A7	CA 1.2	missing/unusable	0	Björn Trebels
2017-04-20_hexenol_Tcas-EF1B_A7-8_m_DAPI_EdU_DsRed_4	cis-3-hexenol enriched	EF1B-DsRed	male	A7	CA 2.1	present	0	Björn Trebels
2017-04-20_hexenol_Tcas-EF1B_A7-8_m_DAPI_EdU_DsRed_4	cis-3-hexenol enriched	EF1B-DsRed	male	A7	CA 2.2	present	0	Björn Trebels
2017-04-20_hexenol_Tcas-EF1B_A7-8_m_DAPI_EdU_DsRed_5	cis-3-hexenol enriched	EF1B-DsRed	male	A7	CA 1.1	present	5	Björn Trebels
2017-04-20_hexenol_Tcas-EF1B_A7-8_m_DAPI_EdU_DsRed_5	cis-3-hexenol enriched	EF1B-DsRed	male	A7	CA 1.2	present	9	Björn Trebels
2017-04-20_hexenol_Tcas-EF1B_A7-8_m_DAPI_EdU_DsRed_5	cis-3-hexenol enriched	EF1B-DsRed	male	A7	CA 2.1	present	12	Björn Trebels
2017-04-20_hexenol_Tcas-EF1B_A7-8_m_DAPI_EdU_DsRed_5	cis-3-hexenol enriched	EF1B-DsRed	male	A7	CA 2.2	missing/unusable	0	Björn Trebels
2017-07-11_Tcas-EF1B_A7-A8_f_DAPI_EdU_DsRed_1	group reared	San Bernadino	female	A7	CA 1.1	present	0	Björn Trebels
2017-07-11_Tcas-EF1B_A7-A8_f_DAPI_EdU_DsRed_1	group reared	San Bernadino	female	A7	CA 1.2	present	0	Björn Trebels
2017-07-11_Tcas-EF1B_A7-A8_f_DAPI_EdU_DsRed_1	group reared	San Bernadino	female	A7	CA 2.1	present	0	Björn Trebels
2017-07-11_Tcas-EF1B_A7-A8_f_DAPI_EdU_DsRed_1	group reared	San Bernadino	female	A7	CA 2.2	present	0	Björn Trebels
2017-12-14_DMD_Tcas-EF1B_A7-A8_f_DAPI_EdU_DsRed_1	4,8-dimethyldecanal enriched	EF1B-DsRed	female	A7	CA 1.1	present	0	Björn Trebels
2017-12-14_DMD_Tcas-EF1B_A7-A8_f_DAPI_EdU_DsRed_1	4,8-dimethyldecanal enriched	EF1B-DsRed	female	A7	CA 1.2	present	0	Björn Trebels
2017-12-14_DMD_Tcas-EF1B_A7-A8_f_DAPI_EdU_DsRed_1	4,8-dimethyldecanal enriched	EF1B-DsRed	female	A7	CA 2.1	missing/unusable	0	Björn Trebels
2017-12-14_DMD_Tcas-EF1B_A7-A8_f_DAPI_EdU_DsRed_1	4,8-dimethyldecanal enriched	EF1B-DsRed	female	A7	CA 2.2	missing/unusable	0	Björn Trebels
2017-12-14_DMD_Tcas-EF1B_A7-A8_m_DAPI_EdU_DsRed_1	4,8-dimethyldecanal enriched	EF1B-DsRed	male	A7	CA 1.1	present	0	Björn Trebels
2017-12-14_DMD_Tcas-EF1B_A7-A8_m_DAPI_EdU_DsRed_1	4,8-dimethyldecanal enriched	EF1B-DsRed	male	A7	CA 1.2	missing/unusable	0	Björn Trebels
2017-12-14_DMD_Tcas-EF1B_A7-A8_m_DAPI_EdU_DsRed_1	4,8-dimethyldecanal enriched	EF1B-DsRed	male	A7	CA 2.1	missing/unusable	0	Björn Trebels
2017-12-14_DMD_Tcas-EF1B_A7-A8_m_DAPI_EdU_DsRed_1	4,8-dimethyldecanal enriched	EF1B-DsRed	male	A7	CA 2.2	missing/unusable	0	Björn Trebels
2018-02-27_Tcas-EF1-B_A7-A8_f_DAPI_DsRed_EdU-Cy5_1[DMD] - Magdal	4,8-dimethyldecanal enriched	EF1B-DsRed	male	A7	CA 1.1	present	0	Magdalina Schaaf
2018-02-27_Tcas-EF1-B_A7-A8_f_DAPI_DsRed_EdU-Cy5_1[DMD] - Magdal	4,8-dimethyldecanal enriched	EF1B-DsRed	male	A7	CA 1.2	present	0	Magdalina Schaaf
2018-02-27_Tcas-EF1-B_A7-A8_f_DAPI_DsRed_EdU-Cy5_1[DMD] - Magdal	4,8-dimethyldecanal enriched	EF1B-DsRed	male	A7	CA 2.1	present	0	Magdalina Schaaf
2018-02-27_Tcas-EF1-B_A7-A8_f_DAPI_DsRed_EdU-Cy5_1[DMD] - Magdal	4,8-dimethyldecanal enriched	EF1B-DsRed	male	A7	CA 2.2	present	0	Magdalina Schaaf
2018-06-27_Tcas-EF1-B_A7-A8_f_DAPI_DsRed_EdU-Cy5_1[DMD] - Magdal	4,8-dimethyldecanal enriched	EF1B-DsRed	female	A7	CA 1.1	present	0	Magdalina Schaaf
2018-06-27_Tcas-EF1-B_A7-A8_f_DAPI_DsRed_EdU-Cy5_1[DMD] - Magdal	4,8-dimethyldecanal enriched	EF1B-DsRed	female	A7	CA 1.2	present	0	Magdalina Schaaf
2018-06-27_Tcas-EF1-B_A7-A8_f_DAPI_DsRed_EdU-Cy5_1[DMD] - Magdal	4,8-dimethyldecanal enriched	EF1B-DsRed	female	A7	CA 2.1	present	0	Magdalina Schaaf
2018-06-27_Tcas-EF1-B_A7-A8_f_DAPI_DsRed_EdU-Cy5_1[DMD] - Magdal	4,8-dimethyldecanal enriched	EF1B-DsRed	female	A7	CA 2.2	present	0	Magdalina Schaaf
2018-06-27_Tcas-EF1-B_A7-A8_f_DAPI_DsRed_EdU-Cy5_2[DMD] - Magdal	4,8-dimethyldecanal enriched	EF1B-DsRed	female	A7	CA 1.1	present	0	Magdalina Schaaf
2018-06-27_Tcas-EF1-B_A7-A8_f_DAPI_DsRed_EdU-Cy5_2[DMD] - Magdal	4,8-dimethyldecanal enriched	EF1B-DsRed	female	A7	CA 1.2	present	0	Magdalina Schaaf
2018-06-27_Tcas-EF1-B_A7-A8_f_DAPI_DsRed_EdU-Cy5_2[DMD] - Magdal	4,8-dimethyldecanal enriched	EF1B-DsRed	female	A7	CA 2.1	missing/unusable	0	Magdalina Schaaf
2018-06-27_Tcas-EF1-B_A7-A8_f_DAPI_DsRed_EdU-Cy5_2[DMD] - Magdal	4,8-dimethyldecanal enriched	EF1B-DsRed	female	A7	CA 2.2	missing/unusable	0	Magdalina Schaaf
2018-06-27_Tcas-EF1-B_A7-A8_m_DAPI_DsRed_EdU-Cy5_1[DMD] - Magdal	4,8-dimethyldecanal enriched	EF1B-DsRed	male	A7	CA 1.1	present	0	Magdalina Schaaf
2018-06-27_Tcas-EF1-B_A7-A8_m_DAPI_DsRed_EdU-Cy5_1[DMD] - Magdal	4,8-dimethyldecanal enriched	EF1B-DsRed	male	A7	CA 1.2	missing/unusable	0	Magdalina Schaaf
2018-06-27_Tcas-EF1-B_A7-A8_m_DAPI_DsRed_EdU-Cy5_1[DMD] - Magdal	4,8-dimethyldecanal enriched	EF1B-DsRed	male	A7	CA 2.1	present	0	Magdalina Schaaf
2018-06-27_Tcas-EF1-B_A7-A8_m_DAPI_DsRed_EdU-Cy5_1[DMD] - Magdal	4,8-dimethyldecanal enriched	EF1B-DsRed	male	A7	CA 2.2	present	0	Magdalina Schaaf
2018-06-27_Tcas-EF1-B_A7-A8_m_DAPI_DsRed_EdU-Cy5_2[DMD] - Magdal	4,8-dimethyldecanal enriched	EF1B-DsRed	male	A7	CA 1.1	present	0	Magdalina Schaaf
2018-06-27_Tcas-EF1-B_A7-A8_m_DAPI_DsRed_EdU-Cy5_2[DMD] - Magdal	4,8-dimethyldecanal enriched	EF1B-DsRed	male	A7	CA 1.2	missing/unusable	0	Magdalina Schaaf
2018-06-27_Tcas-EF1-B_A7-A8_m_DAPI_DsRed_EdU-Cy5_2[DMD] - Magdal	4,8-dimethyldecanal enriched	EF1B-DsRed	male	A7	CA 2.1	present	0	Magdalina Schaaf
2018-06-27_Tcas-EF1-B_A7-A8_m_DAPI_DsRed_EdU-Cy5_2[DMD] - Magdal	4,8-dimethyldecanal enriched	EF1B-DsRed	male	A7	CA 2.2	present	0	Magdalina Schaaf
2019-01-07_DMD_dsRNA-Orco_Tcas-EF1B_A7-8_f_DAPI_EdU_DsRed_1	4,8-dimethyldecanal enriched + dsRNA[Orco]	EF1B-DsRed	female	A7	CA 1.1	present	0	Björn Trebels
2019-01-07_DMD_dsRNA-Orco_Tcas-EF1B_A7-8_f_DAPI_EdU_DsRed_1	4,8-dimethyldecanal enriched + dsRNA[Orco]	EF1B-DsRed	female	A7	CA 1.2	present	0	Björn Trebels
2019-01-07_DMD_dsRNA-Orco_Tcas-EF1B_A7-8_f_DAPI_EdU_DsRed_1	4,8-dimethyldecanal enriched + dsRNA[Orco]	EF1B-DsRed	female	A7	CA 2.1	missing/unusable	0	Björn Trebels
2019-01-07_DMD_dsRNA-Orco_Tcas-EF1B_A7-8_f_DAPI_EdU_DsRed_1	4,8-dimethyldecanal enriched + dsRNA[Orco]	EF1B-DsRed	female	A7	CA 2.2	missing/unusable	0	Björn Trebels
2019-01-07_DMD_dsRNA-Orco_Tcas-EF1B_A7-8_f_DAPI_EdU_DsRed_2	4,8-dimethyldecanal enriched + dsRNA[Orco]	EF1B-DsRed	female	A7	CA 1.1	present	0	Björn Trebels
2019-01-07_DMD_dsRNA-Orco_Tcas-EF1B_A7-8_f_DAPI_EdU_DsRed_2	4,8-dimethyldecanal enriched + dsRNA[Orco]	EF1B-DsRed	female	A7	CA 1.2	present	0	Björn Trebels
2019-01-07_DMD_dsRNA-Orco_Tcas-EF1B_A7-8_f_DAPI_EdU_DsRed_2	4,8-dimethyldecanal enriched + dsRNA[Orco]	EF1B-DsRed	female	A7	CA 2.1	present	0	Björn Trebels
2019-01-07_DMD_dsRNA-Orco_Tcas-EF1B_A7-8_f_DAPI_EdU_DsRed_2	4,8-dimethyldecanal enriched + dsRNA[Orco]	EF1B-DsRed	female	A7	CA 2.2	present	0	Björn Trebels
2019-01-07_DMD_dsRNA-Orco_Tcas-EF1B_A7-8_f_DAPI_EdU_DsRed_3	4,8-dimethyldecanal enriched + dsRNA[Orco]	EF1B-DsRed	female	A7	CA 1.1	present	0	Björn Trebels
2019-01-07_DMD_dsRNA-Orco_Tcas-EF1B_A7-8_f_DAPI_EdU_DsRed_3	4,8-dimethyldecanal enriched + dsRNA[Orco]	EF1B-DsRed	female	A7	CA 1.2	present	0	Björn Trebels
2019-01-07_DMD_dsRNA-Orco_Tcas-EF1B_A7-8_f_DAPI_EdU_DsRed_3	4,8-dimethyldecanal enriched + dsRNA[Orco]	EF1B-DsRed	female	A7	CA 2.1	present	0	Björn Trebels
2019-01-07_DMD_dsRNA-Orco_Tcas-EF1B_A7-8_f_DAPI_EdU_DsRed_3	4,8-dimethyldecanal enriched + dsRNA[Orco]	EF1B-DsRed	female	A7	CA 2.2	present	0	Björn Trebels
2019-01-07_DMD_dsRNA-Orco_Tcas-EF1B_A7-8_f_DAPI_EdU_DsRed_4	4,8-dimethyldecanal enriched + dsRNA[Orco]	EF1B-DsRed	female	A7	CA 1.1	present	0	Björn Trebels
2019-01-07_DMD_dsRNA-Orco_Tcas-EF1B_A7-8_f_DAPI_EdU_DsRed_4	4,8-dimethyldecanal enriched + dsRNA[Orco]	EF1B-DsRed	female	A7	CA 1.2	present	0	Björn Trebels
2019-01-07_DMD_dsRNA-Orco_Tcas-EF1B_A7-8_f_DAPI_EdU_DsRed_4	4,8-dimethyldecanal enriched + dsRNA[Orco]	EF1B-DsRed	female	A7	CA 2.1	present	0	Björn Trebels
2019-01-07_DMD_dsRNA-Orco_Tcas-EF1B_A7-8_f_DAPI_EdU_DsRed_4	4,8-dimethyldecanal enriched + dsRNA[Orco]	EF1B-DsRed	female	A7	CA 2.2	present	0	Björn Trebels
2019-01-07_DMD_dsRNA-Orco_Tcas-EF1B_A7-8_m_DAPI_EdU_DsRed_1	4,8-dimethyldecanal enriched + dsRNA[Orco]	EF1B-DsRed	male	A7	CA 1.1	present	0	Björn Trebels
2019-01-07_DMD_dsRNA-Orco_Tcas-EF1B_A7-8_m_DAPI_EdU_DsRed_1	4,8-dimethyldecanal enriched + dsRNA[Orco]	EF1B-DsRed	male	A7	CA 1.2	present	0	Björn Trebels
2019-01-07_DMD_dsRNA-Orco_Tcas-EF1B_A7-8_m_DAPI_EdU_DsRed_1	4,8-dimethyldecanal enriched + dsRNA[Orco]	EF1B-DsRed	male	A7	CA 2.1	present	0	Björn Trebels
2019-01-07_DMD_dsRNA-Orco_Tcas-EF1B_A7-8_m_DAPI_EdU_DsRed_1	4,8-dimethyldecanal enriched + dsRNA[Orco]	EF1B-DsRed	male	A7	CA 2.2	missing/unusable	0	Björn Trebels
2019-01-07_DMD_dsRNA-Orco_Tcas-EF1B_A7-8_m_DAPI_EdU_DsRed_2	4,8-dimethyldecanal enriched + dsRNA[Orco]	EF1B-DsRed	male	A7	CA 1.1	present	0	Björn Trebels
2019-01-07_DMD_dsRNA-Orco_Tcas-EF1B_A7-8_m_DAPI_EdU_DsRed_2	4,8-dimethyldecanal enriched + dsRNA[Orco]	EF1B-DsRed	male	A7	CA 1.2	missing/unusable	0	Björn Trebels
2019-01-07_DMD_dsRNA-Orco_Tcas-EF1B_A7-8_m_DAPI_EdU_DsRed_2	4,8-dimethyldecanal enriched + dsRNA[Orco]	EF1B-DsRed	male	A7	CA 2.1	present	0	Björn Trebels
2019-01-07_DMD_dsRNA-Orco_Tcas-EF1B_A7-8_m_DAPI_EdU_DsRed_2	4,8-dimethyldecanal enriched + dsRNA[Orco]	EF1B-DsRed	male	A7	CA 2.2	present	0	Björn Trebels
2019-01-07_DMD_dsRNA-Orco_Tcas-EF1B_A7-8_m_DAPI_EdU_DsRed_3	4,8-dimethyldecanal enriched + dsRNA[Orco]	EF1B-DsRed	male	A7	CA 1.1	present	0	Björn Trebels
2019-01-07_DMD_dsRNA-Orco_Tcas-EF1B_A7-8_m_DAPI_EdU_DsRed_3	4,8-dimethyldecanal enriched + dsRNA[Orco]	EF1B-DsRed	male	A7	CA 1.2	present	0	Björn Trebels
2019-01-07_DMD_dsRNA-Orco_Tcas-EF1B_A7-8_m_DAPI_EdU_DsRed_3	4,8-dimethyldecanal enriched + dsRNA[Orco]	EF1B-DsRed	male	A7	CA 2.1	present	0	Björn Trebels
2019-01-07_DMD_dsRNA-Orco_Tcas-EF1B_A7-8_m_DAPI_EdU_DsRed_3	4,8-dimethyldecanal enriched + dsRNA[Orco]	EF1B-DsRed	male	A7	CA 2.2	present	0	Björn Trebels
2019-01-08_iso_Tcas-EF1B_A7-8_f_DAPI_EdU_DsRed_1	isolated	EF1B-DsRed	female	A7	CA 1.1	present	0	Björn Trebels
2019-01-08_iso_Tcas-EF1B_A7-8_f_DAPI_EdU_DsRed_1	isolated	EF1B-DsRed	female	A7	CA 1.2	present	0	Björn Trebels
2019-01-08_iso_Tcas-EF1B_A7-8_f_DAPI_EdU_DsRed_1	isolated	EF1B-DsRed	female	A7	CA 2.1	present	0	Björn Trebels
2019-01-08_iso_Tcas-EF1B_A7-8_f_DAPI_EdU_DsRed_1	isolated	EF1B-DsRed	female	A7	CA 2.2	present	0	Björn Trebels
2019-01-08_iso_Tcas-EF1B_A7-8_f_DAPI_EdU_DsRed_2	isolated	EF1B-DsRed	female	A7	CA 1.1	present	0	Björn Trebels
2019-01-08_iso_Tcas-EF1B_A7-8_f_DAPI_EdU_DsRed_2	isolated	EF1B-DsRed	female	A7	CA 1.2	missing/unusable	0	Björn Trebels
2019-01-08_iso_Tcas-EF1B_A7-8_f_DAPI_EdU_DsRed_2	isolated	EF1B-DsRed	female	A7	CA 2.1	missing/unusable	0	Björn Trebels
2019-01-08_iso_Tcas-EF1B_A7-8_f_DAPI_EdU_DsRed_2	isolated	EF1B-DsRed	female	A7	CA 2.2	missing/unusable	0	Björn Trebels
2019-01-08_iso_Tcas-EF1B_A7-8_f_DAPI_EdU_DsRed_3	isolated	EF1B-DsRed	female	A7	CA 1.1	present	0	Björn Trebels
2019-01-08_iso_Tcas-EF1B_A7-8_f_DAPI_EdU_DsRed_3	isolated	EF1B-DsRed	female	A7	CA 1.2	missing/unusable	0	Björn Trebels
2019-01-08_iso_Tcas-EF1B_A7-8_f_DAPI_EdU_DsRed_3	isolated	EF1B-DsRed	female	A7	CA 2.1	missing/unusable	0	Björn Trebels
2019-01-08_iso_Tcas-EF1B_A7-8_f_DAPI_EdU_DsRed_3	isolated	EF1B-DsRed	female	A7	CA 2.2	present	0	Björn Trebels
2019-01-08_iso_Tcas-EF1B_A7-8_f_DAPI_EdU_DsRed_4	isolated	EF1B-DsRed	female	A7	CA 1.1	present	0	Björn Trebels
2019-01-08_iso_Tcas-EF1B_A7-8_f_DAPI_EdU_DsRed_4	isolated	EF1B-DsRed	female	A7	CA 1.2	missing/unusable	0	Björn Trebels
2019-01-08_iso_Tcas-EF1B_A7-8_f_DAPI_EdU_DsRed_4	isolated	EF1B-DsRed	female	A7	CA 2.1	present	0	Björn Trebels
2019-01-08_iso_Tcas-EF1B_A7-8_f_DAPI_EdU_DsRed_4	isolated	EF1B-DsRed	female	A7	CA 2.2	present	0	Björn Trebels
2019-01-08_iso_Tcas-EF1B_A7-8_f_DAPI_EdU_DsRed_5	isolated	EF1B-DsRed	female	A7	CA 1.1	present	0	Björn Trebels
2019-01-08_iso_Tcas-EF1B_A7-8_f_DAPI_EdU_DsRed_5	isolated	EF1B-DsRed	female	A7	CA 1.2	missing/unusable	0	Björn Trebels
2019-01-08_iso_Tcas-EF1B_A7-8_f_DAPI_EdU_DsRed_5	isolated	EF1B-DsRed	female	A7	CA 2.1	present	0	Björn Trebels
2019-01-08_iso_Tcas-EF1B_A7-8_f_DAPI_EdU_DsRed_5	isolated	EF1B-DsRed	female	A7	CA 2.2	missing/unusable	0	Björn Trebels
2019-01-08_iso_Tcas-EF1B_A7-8_m_DAPI_EdU_DsRed_2	isolated	EF1B-DsRed	male	A7	CA 1.1	present	0	Björn Trebels
2019-01-08_iso_Tcas-EF1B_A7-8_m_DAPI_EdU_DsRed_2	isolated	EF1B-DsRed	male	A7	CA 1.2	present	0	Björn Trebels
2019-01-08_iso_Tcas-EF1B_A7-8_m_DAPI_EdU_DsRed_2	isolated	EF1B-DsRed	male	A7	CA 2.1	missing/unusable	0	Björn Trebels
2019-01-08_iso_Tcas-EF1B_A7-8_m_DAPI_EdU_DsRed_2	isolated	EF1B-DsRed	male	A7	CA 2.2	missing/unusable	0	Björn Trebels
2016-07-19_group_Tcas-SB_A4-5_f_EdU_1	group reared	SB	female	A5	CA 1.1	present	0	Björn Trebels
2016-07-19_group_Tcas-SB_A4-5_f_EdU_1	group reared	SB	female	A5	CA 1.2	present	0	Björn Trebels
2016-07-19_group_Tcas-SB_A4-5_f_EdU_1	group reared	SB	female	A5	CA 2.1	present	0	Björn Trebels
2016-07-19_group_Tcas-SB_A4-5_f_EdU_1	group reared	SB	female	A5	CA 2.2	present	0	Björn Trebels
2016-07-19_group_Tcas-SB_A4-5_f_EdU_2	group reared	SB	female	A5	CA 1.1	present	0	Björn Trebels
2016-07-19_group_Tcas-SB_A4-5_f_EdU_2	group reared	SB	female	A5	CA 1.2	present	0	Björn Trebels
2016-07-19_group_Tcas-SB_A4-5_f_EdU_2	group reared	SB	female	A5	CA 2.1	present	0	Björn Trebels
2016-07-19_group_Tcas-SB_A4-5_f_EdU_2	group reared	SB	female	A5	CA 2.2	present	0	Björn Trebels
2016-07-19_group_Tcas-SB_A4-5_f_EdU_3	group reared	SB	female	A5	CA 1.1	present	0	Björn Trebels
2016-07-19_group_Tcas-SB_A4-5_f_EdU_3	group reared	SB	female	A5	CA 1.2	missing/unusable	0	Björn Trebels
2016-07-19_group_Tcas-SB_A4-5_f_EdU_3	group reared	SB	female	A5	CA 2.1	present	0	Björn Trebels
2016-07-19_group_Tcas-SB_A4-5_f_EdU_3	group reared	SB	female	A5	CA 2.2	missing/unusable	0	Björn Trebels
2016-07-19_group_Tcas-SB_A4-5_f_EdU_4	group reared	SB	female	A5	CA 1.1	missing/unusable	0	Björn Trebels
2016-07-19_group_Tcas-SB_A4-5_f_EdU_4	group reared	SB	female	A5	CA 1.2	missing/unusable	0	Björn Trebels
2016-07-19_group_Tcas-SB_A4-5_f_EdU_4	group reared	SB	female	A5	CA 2.1	present	0	Björn Trebels
2016-07-19_group_Tcas-SB_A4-5_f_EdU_4	group reared	SB	female	A5	CA 2.2	missing/unusable	0	Björn Trebels
2016-07-19_group_Tcas-SB_A4-5_f_EdU_5	group reared	SB	female	A5	CA 1.1	present	0	Björn Trebels
2016-07-19_group_Tcas-SB_A4-5_f_EdU_5	group reared	SB	female	A5	CA 1.2	present	0	Björn Trebels
2016-07-19_group_Tcas-SB_A4-5_f_EdU_5	group reared	SB	female	A5	CA 2.1	present	0	Björn Trebels
2016-07-19_group_Tcas-SB_A4-5_f_EdU_5	group reared	SB	female	A5	CA 2.2	present	0	Björn Trebels
2016-07-19_group_Tcas-SB_A4-5_m_EdU_1	group reared	SB	male	A5	CA 1.1	present	0	Björn Trebels
2016-07-19_group_Tcas-SB_A4-5_m_EdU_1	group reared	SB	male	A5	CA 1.2	present	0	Björn Trebels
2016-07-19_group_Tcas-SB_A4-5_m_EdU_1	group reared	SB	male	A5	CA 2.1	present	0	Björn Trebels
2016-07-19_group_Tcas-SB_A4-5_m_EdU_1	group reared	SB	male	A5	CA 2.2	present	0	Björn Trebels
2016-07-19_group_Tcas-SB_A4-5_m_EdU_2	group reared	SB	male	A5	CA 1.1	present	0	Björn Trebels
2016-07-19_group_Tcas-SB_A4-5_m_EdU_2	group reared	SB	male	A5	CA 1.2	present	0	Björn Trebels
2016-07-19_group_Tcas-SB_A4-5_m_EdU_2	group reared	SB	male	A5	CA 2.1	missing/unusable	0	Björn Trebels
2016-07-19_group_Tcas-SB_A4-5_m_EdU_2	group reared	SB	male	A5	CA 2.2	missing/unusable	0	Björn Trebels
