# Supplementary material for: Adult neurogenesis in the mushroom bodies of red flour beetles (Tribolium castaneum, Herbst) is influenced by the olfactory environment
Source: Sci Rep. 2020 Jan 23;10:1090. doi: 10.1038/s41598-020-57639-x (PMC6978414; doi:10.1038/s41598-020-57639-x)
Supplement: Supplementary file 3 — Dataset 2. [file 41598_2020_57639_MOESM3_ESM.xlsx]

## Sheet: EAG_data_analyzed_raw
t	stimulus	mV	dsRNA	animal	odor	replicat	subsession
-1.96	0	0.0479472	dsRed	female_1	dmd	a	DMD
-1.92	0	0.0296188	dsRed	female_1	dmd	a	DMD
-1.88	0	0.0159824	dsRed	female_1	dmd	a	DMD
-1.84	0	-0.0083578	dsRed	female_1	dmd	a	DMD
-1.8	0	-0.009824	dsRed	female_1	dmd	a	DMD
-1.76	0	0.0372434	dsRed	female_1	dmd	a	DMD
-1.72	0	0.0388563	dsRed	female_1	dmd	a	DMD
-1.68	0	0.0266862	dsRed	female_1	dmd	a	DMD
-1.64	0	-0.0129032	dsRed	female_1	dmd	a	DMD
-1.6	0	0.0129032	dsRed	female_1	dmd	a	DMD
-1.56	0	0.0159824	dsRed	female_1	dmd	a	DMD
-1.52	0	0.0067449	dsRed	female_1	dmd	a	DMD
-1.48	0	0.0205279	dsRed	female_1	dmd	a	DMD
-1.44	0	0.0052786	dsRed	female_1	dmd	a	DMD
-1.4	0	-0.0067449	dsRed	female_1	dmd	a	DMD
-1.36	0	0.0143695	dsRed	female_1	dmd	a	DMD
-1.32	0	0.0190616	dsRed	female_1	dmd	a	DMD
-1.28	0	0.0007331	dsRed	female_1	dmd	a	DMD
-1.24	0	0.0038123	dsRed	female_1	dmd	a	DMD
-1.2	0	0.0419355	dsRed	female_1	dmd	a	DMD
-1.16	0	0.0388563	dsRed	female_1	dmd	a	DMD
-1.12	0	0.0190616	dsRed	female_1	dmd	a	DMD
-1.08	0	0.044868	dsRed	female_1	dmd	a	DMD
-1.04	0	0.0555718	dsRed	female_1	dmd	a	DMD
-1	0	0.044868	dsRed	female_1	dmd	a	DMD
-0.96	0	0.0495601	dsRed	female_1	dmd	a	DMD
-0.92	0	0.0205279	dsRed	female_1	dmd	a	DMD
-0.88	0	0.0281525	dsRed	female_1	dmd	a	DMD
-0.84	0	0.0250733	dsRed	female_1	dmd	a	DMD
-0.8	0	0.0296188	dsRed	female_1	dmd	a	DMD
-0.76	0	0.0495601	dsRed	female_1	dmd	a	DMD
-0.72	0	-0.0250733	dsRed	female_1	dmd	a	DMD
-0.68	0	0.0159824	dsRed	female_1	dmd	a	DMD
-0.64	0	-0.0021994	dsRed	female_1	dmd	a	DMD
-0.6	0	0.0266862	dsRed	female_1	dmd	a	DMD
-0.56	0	0.0159824	dsRed	female_1	dmd	a	DMD
-0.52	0	0.009824	dsRed	female_1	dmd	a	DMD
-0.48	0	0.0296188	dsRed	female_1	dmd	a	DMD
-0.44	0	0.0617302	dsRed	female_1	dmd	a	DMD
-0.4	0	0.0419355	dsRed	female_1	dmd	a	DMD
-0.36	0	0.0266862	dsRed	female_1	dmd	a	DMD
-0.32	0	-0.0052786	dsRed	female_1	dmd	a	DMD
-0.28	0	-0.0143695	dsRed	female_1	dmd	a	DMD
-0.24	0	0.0372434	dsRed	female_1	dmd	a	DMD
-0.2	0	-0.011437	dsRed	female_1	dmd	a	DMD
-0.16	0	-0.0129032	dsRed	female_1	dmd	a	DMD
-0.12	0	-0.0083578	dsRed	female_1	dmd	a	DMD
-0.08	0	0.0083578	dsRed	female_1	dmd	a	DMD
-0.04	0	-0.0021994	dsRed	female_1	dmd	a	DMD
0	1	-0.0045455	dsRed	female_1	dmd	a	DMD
0.04	1	-0.0152493	dsRed	female_1	dmd	a	DMD
0.08	1	0.0014663	dsRed	female_1	dmd	a	DMD
0.12	1	-0.0304985	dsRed	female_1	dmd	a	DMD
0.16	1	0.0105572	dsRed	female_1	dmd	a	DMD
0.2	1	0.214956	dsRed	female_1	dmd	a	DMD
0.24	1	0.384164	dsRed	female_1	dmd	a	DMD
0.28	1	0.527566	dsRed	female_1	dmd	a	DMD
0.32	1	0.500147	dsRed	female_1	dmd	a	DMD
0.36	1	0.529032	dsRed	female_1	dmd	a	DMD
0.4	1	0.55044	dsRed	female_1	dmd	a	DMD
0.44	1	0.573314	dsRed	female_1	dmd	a	DMD
0.48	1	0.554985	dsRed	female_1	dmd	a	DMD
0.52	1	0.561144	dsRed	female_1	dmd	a	DMD
0.56	1	0.553519	dsRed	female_1	dmd	a	DMD
0.6	1	0.518475	dsRed	female_1	dmd	a	DMD
0.64	1	0.532111	dsRed	female_1	dmd	a	DMD
0.68	1	0.474193	dsRed	female_1	dmd	a	DMD
0.72	1	0.484897	dsRed	female_1	dmd	a	DMD
0.76	1	0.490909	dsRed	female_1	dmd	a	DMD
0.8	1	0.41173	dsRed	female_1	dmd	a	DMD
0.84	1	0.471114	dsRed	female_1	dmd	a	DMD
0.88	1	0.410117	dsRed	female_1	dmd	a	DMD
0.92	1	0.388856	dsRed	female_1	dmd	a	DMD
0.96	1	0.397947	dsRed	female_1	dmd	a	DMD
1	0	0.346921	dsRed	female_1	dmd	a	DMD
1.04	0	0.352933	dsRed	female_1	dmd	a	DMD
1.08	0	0.326979	dsRed	female_1	dmd	a	DMD
1.12	0	0.295015	dsRed	female_1	dmd	a	DMD
1.16	0	0.290469	dsRed	female_1	dmd	a	DMD
1.2	0	0.226393	dsRed	female_1	dmd	a	DMD
1.24	0	0.234018	dsRed	female_1	dmd	a	DMD
1.28	0	0.218768	dsRed	female_1	dmd	a	DMD
1.32	0	0.147067	dsRed	female_1	dmd	a	DMD
1.36	0	0.177566	dsRed	female_1	dmd	a	DMD
1.4	0	0.14868	dsRed	female_1	dmd	a	DMD
1.44	0	0.093695	dsRed	female_1	dmd	a	DMD
1.48	0	0.0815249	dsRed	female_1	dmd	a	DMD
1.52	0	0.0571848	dsRed	female_1	dmd	a	DMD
1.56	0	0.0266862	dsRed	female_1	dmd	a	DMD
1.6	0	0.0343109	dsRed	female_1	dmd	a	DMD
1.64	0	-0.0281525	dsRed	female_1	dmd	a	DMD
1.68	0	-0.0326979	dsRed	female_1	dmd	a	DMD
1.72	0	-0.0479472	dsRed	female_1	dmd	a	DMD
1.76	0	-0.0876833	dsRed	female_1	dmd	a	DMD
1.8	0	-0.072434	dsRed	female_1	dmd	a	DMD
1.84	0	-0.0891496	dsRed	female_1	dmd	a	DMD
1.88	0	-0.115103	dsRed	female_1	dmd	a	DMD
1.92	0	-0.124193	dsRed	female_1	dmd	a	DMD
1.96	0	-0.136364	dsRed	female_1	dmd	a	DMD
2	0	-0.151613	dsRed	female_1	dmd	a	DMD
2.04	0	-0.154692	dsRed	female_1	dmd	a	DMD
2.08	0	-0.171554	dsRed	female_1	dmd	a	DMD
2.12	0	-0.153226	dsRed	female_1	dmd	a	DMD
2.16	0	-0.171554	dsRed	female_1	dmd	a	DMD
2.2	0	-0.177566	dsRed	female_1	dmd	a	DMD
2.24	0	-0.169941	dsRed	female_1	dmd	a	DMD
2.28	0	-0.197361	dsRed	female_1	dmd	a	DMD
2.32	0	-0.189736	dsRed	female_1	dmd	a	DMD
2.36	0	-0.218768	dsRed	female_1	dmd	a	DMD
2.4	0	-0.209677	dsRed	female_1	dmd	a	DMD
2.44	0	-0.249267	dsRed	female_1	dmd	a	DMD
2.48	0	-0.195894	dsRed	female_1	dmd	a	DMD
2.52	0	-0.230938	dsRed	female_1	dmd	a	DMD
2.56	0	-0.238563	dsRed	female_1	dmd	a	DMD
2.6	0	-0.259971	dsRed	female_1	dmd	a	DMD
2.64	0	-0.238563	dsRed	female_1	dmd	a	DMD
2.68	0	-0.270674	dsRed	female_1	dmd	a	DMD
2.72	0	-0.270674	dsRed	female_1	dmd	a	DMD
2.76	0	-0.279765	dsRed	female_1	dmd	a	DMD
2.8	0	-0.269062	dsRed	female_1	dmd	a	DMD
2.84	0	-0.290469	dsRed	female_1	dmd	a	DMD
2.88	0	-0.328592	dsRed	female_1	dmd	a	DMD
2.92	0	-0.273607	dsRed	female_1	dmd	a	DMD
2.96	0	-0.272141	dsRed	female_1	dmd	a	DMD
3	0	-0.279765	dsRed	female_1	dmd	a	DMD
3.04	0	-0.29956	dsRed	female_1	dmd	a	DMD
3.08	0	-0.240176	dsRed	female_1	dmd	a	DMD
3.12	0	-0.276686	dsRed	female_1	dmd	a	DMD
3.16	0	-0.290469	dsRed	female_1	dmd	a	DMD
3.2	0	-0.305719	dsRed	female_1	dmd	a	DMD
3.24	0	-0.313343	dsRed	female_1	dmd	a	DMD
3.28	0	-0.333138	dsRed	female_1	dmd	a	DMD
3.32	0	-0.345308	dsRed	female_1	dmd	a	DMD
3.36	0	-0.334604	dsRed	female_1	dmd	a	DMD
3.4	0	-0.351466	dsRed	female_1	dmd	a	DMD
3.44	0	-0.354546	dsRed	female_1	dmd	a	DMD
3.48	0	-0.360557	dsRed	female_1	dmd	a	DMD
3.52	0	-0.340763	dsRed	female_1	dmd	a	DMD
3.56	0	-0.360557	dsRed	female_1	dmd	a	DMD
3.6	0	-0.342229	dsRed	female_1	dmd	a	DMD
3.64	0	-0.357478	dsRed	female_1	dmd	a	DMD
3.68	0	-0.36217	dsRed	female_1	dmd	a	DMD
3.72	0	-0.365103	dsRed	female_1	dmd	a	DMD
3.76	0	-0.354546	dsRed	female_1	dmd	a	DMD
3.8	0	-0.372727	dsRed	female_1	dmd	a	DMD
3.84	0	-0.383431	dsRed	female_1	dmd	a	DMD
3.88	0	-0.365103	dsRed	female_1	dmd	a	DMD
3.92	0	-0.395601	dsRed	female_1	dmd	a	DMD
3.96	0	-0.339296	dsRed	female_1	dmd	a	DMD
4	0	-0.377419	dsRed	female_1	dmd	a	DMD
4.04	0	-0.391056	dsRed	female_1	dmd	a	DMD
4.08	0	-0.365103	dsRed	female_1	dmd	a	DMD
4.12	0	-0.38651	dsRed	female_1	dmd	a	DMD
4.16	0	-0.378886	dsRed	female_1	dmd	a	DMD
4.2	0	-0.345308	dsRed	female_1	dmd	a	DMD
4.24	0	-0.351466	dsRed	female_1	dmd	a	DMD
4.28	0	-0.369795	dsRed	female_1	dmd	a	DMD
4.32	0	-0.359091	dsRed	female_1	dmd	a	DMD
4.36	0	-0.360557	dsRed	female_1	dmd	a	DMD
4.4	0	-0.403226	dsRed	female_1	dmd	a	DMD
4.44	0	-0.356012	dsRed	female_1	dmd	a	DMD
4.48	0	-0.378886	dsRed	female_1	dmd	a	DMD
4.52	0	-0.354546	dsRed	female_1	dmd	a	DMD
4.56	0	-0.349853	dsRed	female_1	dmd	a	DMD
4.6	0	-0.378886	dsRed	female_1	dmd	a	DMD
4.64	0	-0.397214	dsRed	female_1	dmd	a	DMD
4.68	0	-0.378886	dsRed	female_1	dmd	a	DMD
4.72	0	-0.391056	dsRed	female_1	dmd	a	DMD
4.76	0	-0.359091	dsRed	female_1	dmd	a	DMD
4.8	0	-0.375806	dsRed	female_1	dmd	a	DMD
4.84	0	-0.37434	dsRed	female_1	dmd	a	DMD
4.88	0	-0.392669	dsRed	female_1	dmd	a	DMD
4.92	0	-0.392669	dsRed	female_1	dmd	a	DMD
4.96	0	-0.387977	dsRed	female_1	dmd	a	DMD
5	0	-0.366716	dsRed	female_1	dmd	a	DMD
5.04	0	-0.375806	dsRed	female_1	dmd	a	DMD
5.08	0	-0.369795	dsRed	female_1	dmd	a	DMD
5.12	0	-0.383431	dsRed	female_1	dmd	a	DMD
5.16	0	-0.377419	dsRed	female_1	dmd	a	DMD
5.2	0	-0.365103	dsRed	female_1	dmd	a	DMD
5.24	0	-0.397214	dsRed	female_1	dmd	a	DMD
5.28	0	-0.369795	dsRed	female_1	dmd	a	DMD
5.32	0	-0.330059	dsRed	female_1	dmd	a	DMD
5.36	0	-0.37434	dsRed	female_1	dmd	a	DMD
5.4	0	-0.363636	dsRed	female_1	dmd	a	DMD
5.44	0	-0.417009	dsRed	female_1	dmd	a	DMD
5.48	0	-0.406305	dsRed	female_1	dmd	a	DMD
5.52	0	-0.415542	dsRed	female_1	dmd	a	DMD
5.56	0	-0.412463	dsRed	female_1	dmd	a	DMD
5.6	0	-0.397214	dsRed	female_1	dmd	a	DMD
5.64	0	-0.420088	dsRed	female_1	dmd	a	DMD
5.68	0	-0.400293	dsRed	female_1	dmd	a	DMD
5.72	0	-0.392669	dsRed	female_1	dmd	a	DMD
5.76	0	-0.394135	dsRed	female_1	dmd	a	DMD
5.8	0	-0.420088	dsRed	female_1	dmd	a	DMD
5.84	0	-0.383431	dsRed	female_1	dmd	a	DMD
5.88	0	-0.41085	dsRed	female_1	dmd	a	DMD
5.92	0	-0.409384	dsRed	female_1	dmd	a	DMD
5.96	0	-0.418475	dsRed	female_1	dmd	a	DMD
6	0	-0.429179	dsRed	female_1	dmd	a	DMD
6.04	0	-0.400293	dsRed	female_1	dmd	a	DMD
6.08	0	-0.397214	dsRed	female_1	dmd	a	DMD
6.12	0	-0.41393	dsRed	female_1	dmd	a	DMD
6.16	0	-0.407918	dsRed	female_1	dmd	a	DMD
6.2	0	-0.420088	dsRed	female_1	dmd	a	DMD
6.24	0	-0.403226	dsRed	female_1	dmd	a	DMD
6.28	0	-0.424633	dsRed	female_1	dmd	a	DMD
6.32	0	-0.400293	dsRed	female_1	dmd	a	DMD
6.36	0	-0.409384	dsRed	female_1	dmd	a	DMD
6.4	0	-0.435337	dsRed	female_1	dmd	a	DMD
6.44	0	-0.39868	dsRed	female_1	dmd	a	DMD
6.48	0	-0.41085	dsRed	female_1	dmd	a	DMD
6.52	0	-0.412463	dsRed	female_1	dmd	a	DMD
6.56	0	-0.400293	dsRed	female_1	dmd	a	DMD
6.6	0	-0.46129	dsRed	female_1	dmd	a	DMD
6.64	0	-0.418475	dsRed	female_1	dmd	a	DMD
6.68	0	-0.38651	dsRed	female_1	dmd	a	DMD
6.72	0	-0.418475	dsRed	female_1	dmd	a	DMD
6.76	0	-0.4261	dsRed	female_1	dmd	a	DMD
6.8	0	-0.423167	dsRed	female_1	dmd	a	DMD
6.84	0	-0.450587	dsRed	female_1	dmd	a	DMD
6.88	0	-0.421554	dsRed	female_1	dmd	a	DMD
6.92	0	-0.444428	dsRed	female_1	dmd	a	DMD
6.96	0	-0.448974	dsRed	female_1	dmd	a	DMD
7	0	-0.436804	dsRed	female_1	dmd	a	DMD
7.04	0	-0.415542	dsRed	female_1	dmd	a	DMD
7.08	0	-0.455132	dsRed	female_1	dmd	a	DMD
7.12	0	-0.462757	dsRed	female_1	dmd	a	DMD
7.16	0	-0.484164	dsRed	female_1	dmd	a	DMD
7.2	0	-0.493255	dsRed	female_1	dmd	a	DMD
7.24	0	-0.474927	dsRed	female_1	dmd	a	DMD
7.28	0	-0.474927	dsRed	female_1	dmd	a	DMD
7.32	0	-0.491789	dsRed	female_1	dmd	a	DMD
7.36	0	-0.490176	dsRed	female_1	dmd	a	DMD
7.4	0	-0.470381	dsRed	female_1	dmd	a	DMD
7.44	0	-0.465836	dsRed	female_1	dmd	a	DMD
7.48	0	-0.496334	dsRed	female_1	dmd	a	DMD
7.52	0	-0.47654	dsRed	female_1	dmd	a	DMD
7.56	0	-0.494721	dsRed	female_1	dmd	a	DMD
7.6	0	-0.479472	dsRed	female_1	dmd	a	DMD
7.64	0	-0.455132	dsRed	female_1	dmd	a	DMD
7.68	0	-0.467302	dsRed	female_1	dmd	a	DMD
7.72	0	-0.484164	dsRed	female_1	dmd	a	DMD
7.76	0	-0.470381	dsRed	female_1	dmd	a	DMD
7.8	0	-0.452053	dsRed	female_1	dmd	a	DMD
7.84	0	-0.453666	dsRed	female_1	dmd	a	DMD
7.88	0	-0.427713	dsRed	female_1	dmd	a	DMD
7.92	0	-0.455132	dsRed	female_1	dmd	a	DMD
7.96	0	-0.404839	dsRed	female_1	dmd	a	DMD
8	0	-0.436804	dsRed	female_1	dmd	a	DMD
8.04	0	-0.438416	dsRed	female_1	dmd	a	DMD
8.08	0	-0.427713	dsRed	female_1	dmd	a	DMD
8.12	0	-0.452053	dsRed	female_1	dmd	a	DMD
8.16	0	-0.484164	dsRed	female_1	dmd	a	DMD
8.2	0	-0.450587	dsRed	female_1	dmd	a	DMD
8.24	0	-0.455132	dsRed	female_1	dmd	a	DMD
8.28	0	-0.462757	dsRed	female_1	dmd	a	DMD
8.32	0	-0.462757	dsRed	female_1	dmd	a	DMD
8.36	0	-0.467302	dsRed	female_1	dmd	a	DMD
8.4	0	-0.505425	dsRed	female_1	dmd	a	DMD
8.44	0	-0.496334	dsRed	female_1	dmd	a	DMD
8.48	0	-0.48871	dsRed	female_1	dmd	a	DMD
8.52	0	-0.491789	dsRed	female_1	dmd	a	DMD
8.56	0	-0.484164	dsRed	female_1	dmd	a	DMD
8.6	0	-0.528299	dsRed	female_1	dmd	a	DMD
8.64	0	-0.526833	dsRed	female_1	dmd	a	DMD
8.68	0	-0.50088	dsRed	female_1	dmd	a	DMD
8.72	0	-0.522287	dsRed	female_1	dmd	a	DMD
8.76	0	-0.572581	dsRed	female_1	dmd	a	DMD
8.8	0	-0.507038	dsRed	female_1	dmd	a	DMD
8.84	0	-0.540469	dsRed	female_1	dmd	a	DMD
8.88	0	-0.529912	dsRed	female_1	dmd	a	DMD
8.92	0	-0.543548	dsRed	female_1	dmd	a	DMD
8.96	0	-0.522287	dsRed	female_1	dmd	a	DMD
9	0	-0.529912	dsRed	female_1	dmd	a	DMD
9.04	0	-0.523754	dsRed	female_1	dmd	a	DMD
9.08	0	-0.549707	dsRed	female_1	dmd	a	DMD
9.12	0	-0.561877	dsRed	female_1	dmd	a	DMD
9.16	0	-0.522287	dsRed	female_1	dmd	a	DMD
9.2	0	-0.558798	dsRed	female_1	dmd	a	DMD
9.24	0	-0.540469	dsRed	female_1	dmd	a	DMD
9.28	0	-0.529912	dsRed	female_1	dmd	a	DMD
9.32	0	-0.552786	dsRed	female_1	dmd	a	DMD
9.36	0	-0.526833	dsRed	female_1	dmd	a	DMD
9.4	0	-0.548094	dsRed	female_1	dmd	a	DMD
9.44	0	-0.540469	dsRed	female_1	dmd	a	DMD
9.48	0	-0.535924	dsRed	female_1	dmd	a	DMD
9.52	0	-0.552786	dsRed	female_1	dmd	a	DMD
9.56	0	-0.546628	dsRed	female_1	dmd	a	DMD
9.6	0	-0.549707	dsRed	female_1	dmd	a	DMD
9.64	0	-0.581672	dsRed	female_1	dmd	a	DMD
9.68	0	-0.566422	dsRed	female_1	dmd	a	DMD
9.72	0	-0.583284	dsRed	female_1	dmd	a	DMD
9.76	0	-0.561877	dsRed	female_1	dmd	a	DMD
9.8	0	-0.558798	dsRed	female_1	dmd	a	DMD
9.84	0	-0.551173	dsRed	female_1	dmd	a	DMD
9.88	0	-0.564956	dsRed	female_1	dmd	a	DMD
9.92	0	-0.592375	dsRed	female_1	dmd	a	DMD
9.96	0	-0.592375	dsRed	female_1	dmd	a	DMD
10	0	-0.577126	dsRed	female_1	dmd	a	DMD
-1.96	0	-0.072434	dsRed	female_1	dmd	a	silicone oil
-1.92	0	-0.102933	dsRed	female_1	dmd	a	silicone oil
-1.88	0	-0.0555718	dsRed	female_1	dmd	a	silicone oil
-1.84	0	-0.058651	dsRed	female_1	dmd	a	silicone oil
-1.8	0	-0.0343109	dsRed	female_1	dmd	a	silicone oil
-1.76	0	-0.0067449	dsRed	female_1	dmd	a	silicone oil
-1.72	0	0.0143695	dsRed	female_1	dmd	a	silicone oil
-1.68	0	-0.0007331	dsRed	female_1	dmd	a	silicone oil
-1.64	0	0.009824	dsRed	female_1	dmd	a	silicone oil
-1.6	0	0.0159824	dsRed	female_1	dmd	a	silicone oil
-1.56	0	0.0083578	dsRed	female_1	dmd	a	silicone oil
-1.52	0	0.0312317	dsRed	female_1	dmd	a	silicone oil
-1.48	0	0.0266862	dsRed	female_1	dmd	a	silicone oil
-1.44	0	0.011437	dsRed	female_1	dmd	a	silicone oil
-1.4	0	0.0205279	dsRed	female_1	dmd	a	silicone oil
-1.36	0	0.0464809	dsRed	female_1	dmd	a	silicone oil
-1.32	0	0.009824	dsRed	female_1	dmd	a	silicone oil
-1.28	0	-0.0296188	dsRed	female_1	dmd	a	silicone oil
-1.24	0	-0.0083578	dsRed	female_1	dmd	a	silicone oil
-1.2	0	0.0083578	dsRed	female_1	dmd	a	silicone oil
-1.16	0	-0.0129032	dsRed	female_1	dmd	a	silicone oil
-1.12	0	-0.0083578	dsRed	female_1	dmd	a	silicone oil
-1.08	0	-0.0143695	dsRed	female_1	dmd	a	silicone oil
-1.04	0	-0.0021994	dsRed	female_1	dmd	a	silicone oil
-1	0	-0.0343109	dsRed	female_1	dmd	a	silicone oil
-0.96	0	-0.0250733	dsRed	female_1	dmd	a	silicone oil
-0.92	0	-0.0343109	dsRed	female_1	dmd	a	silicone oil
-0.88	0	-0.0464809	dsRed	female_1	dmd	a	silicone oil
-0.84	0	-0.0266862	dsRed	female_1	dmd	a	silicone oil
-0.8	0	-0.0250733	dsRed	female_1	dmd	a	silicone oil
-0.76	0	-0.0190616	dsRed	female_1	dmd	a	silicone oil
-0.72	0	-0.0219941	dsRed	female_1	dmd	a	silicone oil
-0.68	0	-0.0281525	dsRed	female_1	dmd	a	silicone oil
-0.64	0	-0.009824	dsRed	female_1	dmd	a	silicone oil
-0.6	0	-0.0190616	dsRed	female_1	dmd	a	silicone oil
-0.56	0	-0.0143695	dsRed	female_1	dmd	a	silicone oil
-0.52	0	0.0007331	dsRed	female_1	dmd	a	silicone oil
-0.48	0	-0.0129032	dsRed	female_1	dmd	a	silicone oil
-0.44	0	-0.0190616	dsRed	female_1	dmd	a	silicone oil
-0.4	0	0.0159824	dsRed	female_1	dmd	a	silicone oil
-0.36	0	0.0052786	dsRed	female_1	dmd	a	silicone oil
-0.32	0	0.0021994	dsRed	female_1	dmd	a	silicone oil
-0.28	0	0.009824	dsRed	female_1	dmd	a	silicone oil
-0.24	0	-0.0266862	dsRed	female_1	dmd	a	silicone oil
-0.2	0	-0.0021994	dsRed	female_1	dmd	a	silicone oil
-0.16	0	-0.009824	dsRed	female_1	dmd	a	silicone oil
-0.12	0	0.0250733	dsRed	female_1	dmd	a	silicone oil
-0.08	0	0.0129032	dsRed	female_1	dmd	a	silicone oil
-0.04	0	-0.0052786	dsRed	female_1	dmd	a	silicone oil
0	1	0.0014663	dsRed	female_1	dmd	a	silicone oil
0.04	1	0.0090909	dsRed	female_1	dmd	a	silicone oil
0.08	1	0.0045455	dsRed	female_1	dmd	a	silicone oil
0.12	1	0.0121701	dsRed	female_1	dmd	a	silicone oil
0.16	1	0.0090909	dsRed	female_1	dmd	a	silicone oil
0.2	1	0.0624633	dsRed	female_1	dmd	a	silicone oil
0.24	1	0.100586	dsRed	female_1	dmd	a	silicone oil
0.28	1	0.172287	dsRed	female_1	dmd	a	silicone oil
0.32	1	0.221114	dsRed	female_1	dmd	a	silicone oil
0.36	1	0.214956	dsRed	female_1	dmd	a	silicone oil
0.4	1	0.224047	dsRed	female_1	dmd	a	silicone oil
0.44	1	0.207331	dsRed	female_1	dmd	a	silicone oil
0.48	1	0.218035	dsRed	female_1	dmd	a	silicone oil
0.52	1	0.221114	dsRed	female_1	dmd	a	silicone oil
0.56	1	0.239296	dsRed	female_1	dmd	a	silicone oil
0.6	1	0.221114	dsRed	female_1	dmd	a	silicone oil
0.64	1	0.216422	dsRed	female_1	dmd	a	silicone oil
0.68	1	0.195161	dsRed	female_1	dmd	a	silicone oil
0.72	1	0.224047	dsRed	female_1	dmd	a	silicone oil
0.76	1	0.227126	dsRed	female_1	dmd	a	silicone oil
0.8	1	0.221114	dsRed	female_1	dmd	a	silicone oil
0.84	1	0.231672	dsRed	female_1	dmd	a	silicone oil
0.88	1	0.253079	dsRed	female_1	dmd	a	silicone oil
0.92	1	0.228739	dsRed	female_1	dmd	a	silicone oil
0.96	1	0.231672	dsRed	female_1	dmd	a	silicone oil
1	0	0.211144	dsRed	female_1	dmd	a	silicone oil
1.04	0	0.191349	dsRed	female_1	dmd	a	silicone oil
1.08	0	0.211144	dsRed	female_1	dmd	a	silicone oil
1.12	0	0.166862	dsRed	female_1	dmd	a	silicone oil
1.16	0	0.177566	dsRed	female_1	dmd	a	silicone oil
1.2	0	0.186804	dsRed	female_1	dmd	a	silicone oil
1.24	0	0.169941	dsRed	female_1	dmd	a	silicone oil
1.28	0	0.16393	dsRed	female_1	dmd	a	silicone oil
1.32	0	0.150147	dsRed	female_1	dmd	a	silicone oil
1.36	0	0.0922287	dsRed	female_1	dmd	a	silicone oil
1.4	0	0.107478	dsRed	female_1	dmd	a	silicone oil
1.44	0	0.0922287	dsRed	female_1	dmd	a	silicone oil
1.48	0	0.10132	dsRed	female_1	dmd	a	silicone oil
1.52	0	0.11349	dsRed	female_1	dmd	a	silicone oil
1.56	0	0.121114	dsRed	female_1	dmd	a	silicone oil
1.6	0	0.0891496	dsRed	female_1	dmd	a	silicone oil
1.64	0	0.093695	dsRed	female_1	dmd	a	silicone oil
1.68	0	0.0769795	dsRed	female_1	dmd	a	silicone oil
1.72	0	0.0648094	dsRed	female_1	dmd	a	silicone oil
1.76	0	0.0677419	dsRed	female_1	dmd	a	silicone oil
1.8	0	0.0815249	dsRed	female_1	dmd	a	silicone oil
1.84	0	0.0495601	dsRed	female_1	dmd	a	silicone oil
1.88	0	0.011437	dsRed	female_1	dmd	a	silicone oil
1.92	0	0.0205279	dsRed	female_1	dmd	a	silicone oil
1.96	0	0.0648094	dsRed	female_1	dmd	a	silicone oil
2	0	0.0541056	dsRed	female_1	dmd	a	silicone oil
2.04	0	0.0464809	dsRed	female_1	dmd	a	silicone oil
2.08	0	0.0479472	dsRed	female_1	dmd	a	silicone oil
2.12	0	-0.0007331	dsRed	female_1	dmd	a	silicone oil
2.16	0	-0.0067449	dsRed	female_1	dmd	a	silicone oil
2.2	0	0.0067449	dsRed	female_1	dmd	a	silicone oil
2.24	0	-0.0067449	dsRed	female_1	dmd	a	silicone oil
2.28	0	-0.0205279	dsRed	female_1	dmd	a	silicone oil
2.32	0	-0.0296188	dsRed	female_1	dmd	a	silicone oil
2.36	0	-0.0312317	dsRed	female_1	dmd	a	silicone oil
2.4	0	-0.0038123	dsRed	female_1	dmd	a	silicone oil
2.44	0	-0.0571848	dsRed	female_1	dmd	a	silicone oil
2.48	0	-0.0617302	dsRed	female_1	dmd	a	silicone oil
2.52	0	-0.0083578	dsRed	female_1	dmd	a	silicone oil
2.56	0	0.0312317	dsRed	female_1	dmd	a	silicone oil
2.6	0	-0.0174487	dsRed	female_1	dmd	a	silicone oil
2.64	0	-0.072434	dsRed	female_1	dmd	a	silicone oil
2.68	0	0.0038123	dsRed	female_1	dmd	a	silicone oil
2.72	0	-0.044868	dsRed	female_1	dmd	a	silicone oil
2.76	0	-0.0662757	dsRed	female_1	dmd	a	silicone oil
2.8	0	-0.044868	dsRed	female_1	dmd	a	silicone oil
2.84	0	-0.0571848	dsRed	female_1	dmd	a	silicone oil
2.88	0	-0.0510264	dsRed	female_1	dmd	a	silicone oil
2.92	0	-0.0205279	dsRed	female_1	dmd	a	silicone oil
2.96	0	-0.0129032	dsRed	female_1	dmd	a	silicone oil
3	0	-0.0129032	dsRed	female_1	dmd	a	silicone oil
3.04	0	-0.0403226	dsRed	female_1	dmd	a	silicone oil
3.08	0	0.0143695	dsRed	female_1	dmd	a	silicone oil
3.12	0	0.0159824	dsRed	female_1	dmd	a	silicone oil
3.16	0	0.0250733	dsRed	female_1	dmd	a	silicone oil
3.2	0	-0.0129032	dsRed	female_1	dmd	a	silicone oil
3.24	0	-0.0143695	dsRed	female_1	dmd	a	silicone oil
3.28	0	-0.044868	dsRed	female_1	dmd	a	silicone oil
3.32	0	-0.0296188	dsRed	female_1	dmd	a	silicone oil
3.36	0	-0.0388563	dsRed	female_1	dmd	a	silicone oil
3.4	0	-0.0174487	dsRed	female_1	dmd	a	silicone oil
3.44	0	-0.0159824	dsRed	female_1	dmd	a	silicone oil
3.48	0	-0.0067449	dsRed	female_1	dmd	a	silicone oil
3.52	0	-0.0266862	dsRed	female_1	dmd	a	silicone oil
3.56	0	-0.0205279	dsRed	female_1	dmd	a	silicone oil
3.6	0	-0.009824	dsRed	female_1	dmd	a	silicone oil
3.64	0	-0.011437	dsRed	female_1	dmd	a	silicone oil
3.68	0	-0.0143695	dsRed	female_1	dmd	a	silicone oil
3.72	0	-0.0495601	dsRed	female_1	dmd	a	silicone oil
3.76	0	-0.0281525	dsRed	female_1	dmd	a	silicone oil
3.8	0	-0.0266862	dsRed	female_1	dmd	a	silicone oil
3.84	0	-0.0143695	dsRed	female_1	dmd	a	silicone oil
3.88	0	0.0038123	dsRed	female_1	dmd	a	silicone oil
3.92	0	-0.0067449	dsRed	female_1	dmd	a	silicone oil
3.96	0	-0.0143695	dsRed	female_1	dmd	a	silicone oil
4	0	-0.044868	dsRed	female_1	dmd	a	silicone oil
4.04	0	0.0038123	dsRed	female_1	dmd	a	silicone oil
4.08	0	-0.0434018	dsRed	female_1	dmd	a	silicone oil
4.12	0	-0.0174487	dsRed	female_1	dmd	a	silicone oil
4.16	0	-0.0372434	dsRed	female_1	dmd	a	silicone oil
4.2	0	-0.0281525	dsRed	female_1	dmd	a	silicone oil
4.24	0	-0.0190616	dsRed	female_1	dmd	a	silicone oil
4.28	0	-0.0296188	dsRed	female_1	dmd	a	silicone oil
4.32	0	-0.0250733	dsRed	female_1	dmd	a	silicone oil
4.36	0	-0.023607	dsRed	female_1	dmd	a	silicone oil
4.4	0	-0.0403226	dsRed	female_1	dmd	a	silicone oil
4.44	0	0.0190616	dsRed	female_1	dmd	a	silicone oil
4.48	0	0.0021994	dsRed	female_1	dmd	a	silicone oil
4.52	0	0.023607	dsRed	female_1	dmd	a	silicone oil
4.56	0	-0.0007331	dsRed	female_1	dmd	a	silicone oil
4.6	0	0.023607	dsRed	female_1	dmd	a	silicone oil
4.64	0	0.0159824	dsRed	female_1	dmd	a	silicone oil
4.68	0	-0.0067449	dsRed	female_1	dmd	a	silicone oil
4.72	0	0.0495601	dsRed	female_1	dmd	a	silicone oil
4.76	0	0.0250733	dsRed	female_1	dmd	a	silicone oil
4.8	0	0.0510264	dsRed	female_1	dmd	a	silicone oil
4.84	0	0.0129032	dsRed	female_1	dmd	a	silicone oil
4.88	0	0.0281525	dsRed	female_1	dmd	a	silicone oil
4.92	0	0.0312317	dsRed	female_1	dmd	a	silicone oil
4.96	0	0.0038123	dsRed	female_1	dmd	a	silicone oil
5	0	0.0174487	dsRed	female_1	dmd	a	silicone oil
5.04	0	0.0190616	dsRed	female_1	dmd	a	silicone oil
5.08	0	0.0129032	dsRed	female_1	dmd	a	silicone oil
5.12	0	0.0357771	dsRed	female_1	dmd	a	silicone oil
5.16	0	0.0510264	dsRed	female_1	dmd	a	silicone oil
5.2	0	0.0829912	dsRed	female_1	dmd	a	silicone oil
5.24	0	0.125806	dsRed	female_1	dmd	a	silicone oil
5.28	0	0.16085	dsRed	female_1	dmd	a	silicone oil
5.32	0	0.0860704	dsRed	female_1	dmd	a	silicone oil
5.36	0	0.153226	dsRed	female_1	dmd	a	silicone oil
5.4	0	0.121114	dsRed	female_1	dmd	a	silicone oil
5.44	0	0.124193	dsRed	female_1	dmd	a	silicone oil
5.48	0	0.0953079	dsRed	female_1	dmd	a	silicone oil
5.52	0	0.0753666	dsRed	female_1	dmd	a	silicone oil
5.56	0	0.093695	dsRed	female_1	dmd	a	silicone oil
5.6	0	0.0648094	dsRed	female_1	dmd	a	silicone oil
5.64	0	0.0617302	dsRed	female_1	dmd	a	silicone oil
5.68	0	0.0800587	dsRed	female_1	dmd	a	silicone oil
5.72	0	0.058651	dsRed	female_1	dmd	a	silicone oil
5.76	0	0.0312317	dsRed	female_1	dmd	a	silicone oil
5.8	0	0.0296188	dsRed	female_1	dmd	a	silicone oil
5.84	0	0.0479472	dsRed	female_1	dmd	a	silicone oil
5.88	0	0.0296188	dsRed	female_1	dmd	a	silicone oil
5.92	0	0.0510264	dsRed	female_1	dmd	a	silicone oil
5.96	0	0.0891496	dsRed	female_1	dmd	a	silicone oil
6	0	0.0753666	dsRed	female_1	dmd	a	silicone oil
6.04	0	0.0769795	dsRed	female_1	dmd	a	silicone oil
6.08	0	0.0541056	dsRed	female_1	dmd	a	silicone oil
6.12	0	0.0495601	dsRed	female_1	dmd	a	silicone oil
6.16	0	0.0800587	dsRed	female_1	dmd	a	silicone oil
6.2	0	0.0860704	dsRed	female_1	dmd	a	silicone oil
6.24	0	0.0617302	dsRed	female_1	dmd	a	silicone oil
6.28	0	0.0631965	dsRed	female_1	dmd	a	silicone oil
6.32	0	0.0693548	dsRed	female_1	dmd	a	silicone oil
6.36	0	0.0510264	dsRed	female_1	dmd	a	silicone oil
6.4	0	0.093695	dsRed	female_1	dmd	a	silicone oil
6.44	0	0.0739003	dsRed	female_1	dmd	a	silicone oil
6.48	0	0.0479472	dsRed	female_1	dmd	a	silicone oil
6.52	0	0.058651	dsRed	female_1	dmd	a	silicone oil
6.56	0	0.0648094	dsRed	female_1	dmd	a	silicone oil
6.6	0	0.0860704	dsRed	female_1	dmd	a	silicone oil
6.64	0	0.0967742	dsRed	female_1	dmd	a	silicone oil
6.68	0	0.072434	dsRed	female_1	dmd	a	silicone oil
6.72	0	0.0953079	dsRed	female_1	dmd	a	silicone oil
6.76	0	0.122727	dsRed	female_1	dmd	a	silicone oil
6.8	0	0.0967742	dsRed	female_1	dmd	a	silicone oil
6.84	0	0.10132	dsRed	female_1	dmd	a	silicone oil
6.88	0	0.124193	dsRed	female_1	dmd	a	silicone oil
6.92	0	0.0967742	dsRed	female_1	dmd	a	silicone oil
6.96	0	0.0967742	dsRed	female_1	dmd	a	silicone oil
7	0	0.102933	dsRed	female_1	dmd	a	silicone oil
7.04	0	0.102933	dsRed	female_1	dmd	a	silicone oil
7.08	0	0.105865	dsRed	female_1	dmd	a	silicone oil
7.12	0	0.0998534	dsRed	female_1	dmd	a	silicone oil
7.16	0	0.127273	dsRed	female_1	dmd	a	silicone oil
7.2	0	0.110557	dsRed	female_1	dmd	a	silicone oil
7.24	0	0.116569	dsRed	female_1	dmd	a	silicone oil
7.28	0	0.127273	dsRed	female_1	dmd	a	silicone oil
7.32	0	0.0739003	dsRed	female_1	dmd	a	silicone oil
7.36	0	0.0982405	dsRed	female_1	dmd	a	silicone oil
7.4	0	0.112023	dsRed	female_1	dmd	a	silicone oil
7.44	0	0.131818	dsRed	female_1	dmd	a	silicone oil
7.48	0	0.130352	dsRed	female_1	dmd	a	silicone oil
7.52	0	0.116569	dsRed	female_1	dmd	a	silicone oil
7.56	0	0.133431	dsRed	female_1	dmd	a	silicone oil
7.6	0	0.0769795	dsRed	female_1	dmd	a	silicone oil
7.64	0	0.119648	dsRed	female_1	dmd	a	silicone oil
7.68	0	0.147067	dsRed	female_1	dmd	a	silicone oil
7.72	0	0.128739	dsRed	female_1	dmd	a	silicone oil
7.76	0	0.137977	dsRed	female_1	dmd	a	silicone oil
7.8	0	0.0982405	dsRed	female_1	dmd	a	silicone oil
7.84	0	0.131818	dsRed	female_1	dmd	a	silicone oil
7.88	0	0.143988	dsRed	female_1	dmd	a	silicone oil
7.92	0	0.104399	dsRed	female_1	dmd	a	silicone oil
7.96	0	0.141056	dsRed	female_1	dmd	a	silicone oil
8	0	0.169941	dsRed	female_1	dmd	a	silicone oil
8.04	0	0.156305	dsRed	female_1	dmd	a	silicone oil
8.08	0	0.159238	dsRed	female_1	dmd	a	silicone oil
8.12	0	0.154692	dsRed	female_1	dmd	a	silicone oil
8.16	0	0.116569	dsRed	female_1	dmd	a	silicone oil
8.2	0	0.142522	dsRed	female_1	dmd	a	silicone oil
8.24	0	0.134897	dsRed	female_1	dmd	a	silicone oil
8.28	0	0.128739	dsRed	female_1	dmd	a	silicone oil
8.32	0	0.153226	dsRed	female_1	dmd	a	silicone oil
8.36	0	0.153226	dsRed	female_1	dmd	a	silicone oil
8.4	0	0.139443	dsRed	female_1	dmd	a	silicone oil
8.44	0	0.139443	dsRed	female_1	dmd	a	silicone oil
8.48	0	0.119648	dsRed	female_1	dmd	a	silicone oil
8.52	0	0.156305	dsRed	female_1	dmd	a	silicone oil
8.56	0	0.174487	dsRed	female_1	dmd	a	silicone oil
8.6	0	0.136364	dsRed	female_1	dmd	a	silicone oil
8.64	0	0.147067	dsRed	female_1	dmd	a	silicone oil
8.68	0	0.151613	dsRed	female_1	dmd	a	silicone oil
8.72	0	0.125806	dsRed	female_1	dmd	a	silicone oil
8.76	0	0.124193	dsRed	female_1	dmd	a	silicone oil
8.8	0	0.108944	dsRed	female_1	dmd	a	silicone oil
8.84	0	0.16393	dsRed	female_1	dmd	a	silicone oil
8.88	0	0.143988	dsRed	female_1	dmd	a	silicone oil
8.92	0	0.14868	dsRed	female_1	dmd	a	silicone oil
8.96	0	0.133431	dsRed	female_1	dmd	a	silicone oil
9	0	0.128739	dsRed	female_1	dmd	a	silicone oil
9.04	0	0.16085	dsRed	female_1	dmd	a	silicone oil
9.08	0	0.157771	dsRed	female_1	dmd	a	silicone oil
9.12	0	0.153226	dsRed	female_1	dmd	a	silicone oil
9.16	0	0.143988	dsRed	female_1	dmd	a	silicone oil
9.2	0	0.14868	dsRed	female_1	dmd	a	silicone oil
9.24	0	0.153226	dsRed	female_1	dmd	a	silicone oil
9.28	0	0.202053	dsRed	female_1	dmd	a	silicone oil
9.32	0	0.180645	dsRed	female_1	dmd	a	silicone oil
9.36	0	0.162317	dsRed	female_1	dmd	a	silicone oil
9.4	0	0.18827	dsRed	female_1	dmd	a	silicone oil
9.44	0	0.143988	dsRed	female_1	dmd	a	silicone oil
9.48	0	0.182111	dsRed	female_1	dmd	a	silicone oil
9.52	0	0.127273	dsRed	female_1	dmd	a	silicone oil
9.56	0	0.150147	dsRed	female_1	dmd	a	silicone oil
9.6	0	0.17302	dsRed	female_1	dmd	a	silicone oil
9.64	0	0.1761	dsRed	female_1	dmd	a	silicone oil
9.68	0	0.1761	dsRed	female_1	dmd	a	silicone oil
9.72	0	0.192815	dsRed	female_1	dmd	a	silicone oil
9.76	0	0.180645	dsRed	female_1	dmd	a	silicone oil
9.8	0	0.177566	dsRed	female_1	dmd	a	silicone oil
9.84	0	0.198974	dsRed	female_1	dmd	a	silicone oil
9.88	0	0.209677	dsRed	female_1	dmd	a	silicone oil
9.92	0	0.208065	dsRed	female_1	dmd	a	silicone oil
9.96	0	0.192815	dsRed	female_1	dmd	a	silicone oil
10	0	0.208065	dsRed	female_1	dmd	a	silicone oil
-1.96	0	-0.058651	dsRed	female_1	dmd	a	10^-8
-1.92	0	-0.044868	dsRed	female_1	dmd	a	10^-8
-1.88	0	-0.0524927	dsRed	female_1	dmd	a	10^-8
-1.84	0	-0.0159824	dsRed	female_1	dmd	a	10^-8
-1.8	0	-0.0343109	dsRed	female_1	dmd	a	10^-8
-1.76	0	-0.0357771	dsRed	female_1	dmd	a	10^-8
-1.72	0	-0.0388563	dsRed	female_1	dmd	a	10^-8
-1.68	0	-0.011437	dsRed	female_1	dmd	a	10^-8
-1.64	0	-0.0495601	dsRed	female_1	dmd	a	10^-8
-1.6	0	-0.0434018	dsRed	female_1	dmd	a	10^-8
-1.56	0	-0.0434018	dsRed	female_1	dmd	a	10^-8
-1.52	0	-0.0296188	dsRed	female_1	dmd	a	10^-8
-1.48	0	-0.0129032	dsRed	female_1	dmd	a	10^-8
-1.44	0	-0.0555718	dsRed	female_1	dmd	a	10^-8
-1.4	0	-0.0296188	dsRed	female_1	dmd	a	10^-8
-1.36	0	-0.0219941	dsRed	female_1	dmd	a	10^-8
-1.32	0	-0.0648094	dsRed	female_1	dmd	a	10^-8
-1.28	0	-0.0266862	dsRed	female_1	dmd	a	10^-8
-1.24	0	-0.0357771	dsRed	female_1	dmd	a	10^-8
-1.2	0	-0.0266862	dsRed	female_1	dmd	a	10^-8
-1.16	0	-0.023607	dsRed	female_1	dmd	a	10^-8
-1.12	0	-0.0326979	dsRed	female_1	dmd	a	10^-8
-1.08	0	-0.0343109	dsRed	female_1	dmd	a	10^-8
-1.04	0	-0.044868	dsRed	female_1	dmd	a	10^-8
-1	0	-0.0083578	dsRed	female_1	dmd	a	10^-8
-0.96	0	-0.0067449	dsRed	female_1	dmd	a	10^-8
-0.92	0	0.0067449	dsRed	female_1	dmd	a	10^-8
-0.88	0	-0.0052786	dsRed	female_1	dmd	a	10^-8
-0.84	0	0.0174487	dsRed	female_1	dmd	a	10^-8
-0.8	0	-0.0219941	dsRed	female_1	dmd	a	10^-8
-0.76	0	-0.0343109	dsRed	female_1	dmd	a	10^-8
-0.72	0	-0.0296188	dsRed	female_1	dmd	a	10^-8
-0.68	0	-0.0403226	dsRed	female_1	dmd	a	10^-8
-0.64	0	-0.0129032	dsRed	female_1	dmd	a	10^-8
-0.6	0	-0.0296188	dsRed	female_1	dmd	a	10^-8
-0.56	0	-0.0067449	dsRed	female_1	dmd	a	10^-8
-0.52	0	0.0007331	dsRed	female_1	dmd	a	10^-8
-0.48	0	0.0083578	dsRed	female_1	dmd	a	10^-8
-0.44	0	-0.0083578	dsRed	female_1	dmd	a	10^-8
-0.4	0	-0.0021994	dsRed	female_1	dmd	a	10^-8
-0.36	0	0.0174487	dsRed	female_1	dmd	a	10^-8
-0.32	0	0.0159824	dsRed	female_1	dmd	a	10^-8
-0.28	0	-0.0159824	dsRed	female_1	dmd	a	10^-8
-0.24	0	0.0190616	dsRed	female_1	dmd	a	10^-8
-0.2	0	0.009824	dsRed	female_1	dmd	a	10^-8
-0.16	0	-0.0021994	dsRed	female_1	dmd	a	10^-8
-0.12	0	-0.0067449	dsRed	female_1	dmd	a	10^-8
-0.08	0	0.011437	dsRed	female_1	dmd	a	10^-8
-0.04	0	-0.0021994	dsRed	female_1	dmd	a	10^-8
0	1	-0.0395894	dsRed	female_1	dmd	a	10^-8
0.04	1	-0.0045455	dsRed	female_1	dmd	a	10^-8
0.08	1	0.0258065	dsRed	female_1	dmd	a	10^-8
0.12	1	0.0076246	dsRed	female_1	dmd	a	10^-8
0.16	1	0.0076246	dsRed	female_1	dmd	a	10^-8
0.2	1	0.0715543	dsRed	female_1	dmd	a	10^-8
0.24	1	0.147801	dsRed	female_1	dmd	a	10^-8
0.28	1	0.179912	dsRed	female_1	dmd	a	10^-8
0.32	1	0.179912	dsRed	female_1	dmd	a	10^-8
0.36	1	0.207331	dsRed	female_1	dmd	a	10^-8
0.4	1	0.190616	dsRed	female_1	dmd	a	10^-8
0.44	1	0.239296	dsRed	female_1	dmd	a	10^-8
0.48	1	0.245454	dsRed	female_1	dmd	a	10^-8
0.52	1	0.23783	dsRed	female_1	dmd	a	10^-8
0.56	1	0.22566	dsRed	female_1	dmd	a	10^-8
0.6	1	0.22566	dsRed	female_1	dmd	a	10^-8
0.64	1	0.222581	dsRed	female_1	dmd	a	10^-8
0.68	1	0.272874	dsRed	female_1	dmd	a	10^-8
0.72	1	0.204252	dsRed	female_1	dmd	a	10^-8
0.76	1	0.228739	dsRed	female_1	dmd	a	10^-8
0.8	1	0.263783	dsRed	female_1	dmd	a	10^-8
0.84	1	0.21349	dsRed	female_1	dmd	a	10^-8
0.88	1	0.239296	dsRed	female_1	dmd	a	10^-8
0.92	1	0.21349	dsRed	female_1	dmd	a	10^-8
0.96	1	0.205865	dsRed	female_1	dmd	a	10^-8
1	0	0.211144	dsRed	female_1	dmd	a	10^-8
1.04	0	0.169941	dsRed	female_1	dmd	a	10^-8
1.08	0	0.223314	dsRed	female_1	dmd	a	10^-8
1.12	0	0.20044	dsRed	female_1	dmd	a	10^-8
1.16	0	0.206598	dsRed	female_1	dmd	a	10^-8
1.2	0	0.186804	dsRed	female_1	dmd	a	10^-8
1.24	0	0.157771	dsRed	female_1	dmd	a	10^-8
1.28	0	0.143988	dsRed	female_1	dmd	a	10^-8
1.32	0	0.162317	dsRed	female_1	dmd	a	10^-8
1.36	0	0.137977	dsRed	female_1	dmd	a	10^-8
1.4	0	0.115103	dsRed	female_1	dmd	a	10^-8
1.44	0	0.162317	dsRed	female_1	dmd	a	10^-8
1.48	0	0.115103	dsRed	female_1	dmd	a	10^-8
1.52	0	0.0800587	dsRed	female_1	dmd	a	10^-8
1.56	0	0.0617302	dsRed	female_1	dmd	a	10^-8
1.6	0	0.0708211	dsRed	female_1	dmd	a	10^-8
1.64	0	0.0860704	dsRed	female_1	dmd	a	10^-8
1.68	0	0.0648094	dsRed	female_1	dmd	a	10^-8
1.72	0	0.044868	dsRed	female_1	dmd	a	10^-8
1.76	0	0.023607	dsRed	female_1	dmd	a	10^-8
1.8	0	0.0357771	dsRed	female_1	dmd	a	10^-8
1.84	0	-0.0067449	dsRed	female_1	dmd	a	10^-8
1.88	0	-0.0250733	dsRed	female_1	dmd	a	10^-8
1.92	0	0.0266862	dsRed	female_1	dmd	a	10^-8
1.96	0	0.0190616	dsRed	female_1	dmd	a	10^-8
2	0	0.0419355	dsRed	female_1	dmd	a	10^-8
2.04	0	0.011437	dsRed	female_1	dmd	a	10^-8
2.08	0	0.0312317	dsRed	female_1	dmd	a	10^-8
2.12	0	0.0190616	dsRed	female_1	dmd	a	10^-8
2.16	0	0.0434018	dsRed	female_1	dmd	a	10^-8
2.2	0	0.0129032	dsRed	female_1	dmd	a	10^-8
2.24	0	-0.0021994	dsRed	female_1	dmd	a	10^-8
2.28	0	-0.0174487	dsRed	female_1	dmd	a	10^-8
2.32	0	0.0266862	dsRed	female_1	dmd	a	10^-8
2.36	0	-0.0434018	dsRed	female_1	dmd	a	10^-8
2.4	0	-0.0174487	dsRed	female_1	dmd	a	10^-8
2.44	0	-0.0219941	dsRed	female_1	dmd	a	10^-8
2.48	0	-0.0464809	dsRed	female_1	dmd	a	10^-8
2.52	0	-0.0906158	dsRed	female_1	dmd	a	10^-8
2.56	0	-0.0250733	dsRed	female_1	dmd	a	10^-8
2.6	0	-0.0434018	dsRed	female_1	dmd	a	10^-8
2.64	0	-0.0555718	dsRed	female_1	dmd	a	10^-8
2.68	0	-0.0662757	dsRed	female_1	dmd	a	10^-8
2.72	0	-0.0510264	dsRed	female_1	dmd	a	10^-8
2.76	0	-0.0800587	dsRed	female_1	dmd	a	10^-8
2.8	0	-0.0524927	dsRed	female_1	dmd	a	10^-8
2.84	0	-0.0693548	dsRed	female_1	dmd	a	10^-8
2.88	0	-0.0693548	dsRed	female_1	dmd	a	10^-8
2.92	0	-0.0708211	dsRed	female_1	dmd	a	10^-8
2.96	0	-0.0631965	dsRed	female_1	dmd	a	10^-8
3	0	-0.0648094	dsRed	female_1	dmd	a	10^-8
3.04	0	-0.0662757	dsRed	female_1	dmd	a	10^-8
3.08	0	-0.112023	dsRed	female_1	dmd	a	10^-8
3.12	0	-0.0281525	dsRed	female_1	dmd	a	10^-8
3.16	0	-0.0524927	dsRed	female_1	dmd	a	10^-8
3.2	0	-0.0541056	dsRed	female_1	dmd	a	10^-8
3.24	0	-0.0419355	dsRed	female_1	dmd	a	10^-8
3.28	0	-0.0403226	dsRed	female_1	dmd	a	10^-8
3.32	0	-0.009824	dsRed	female_1	dmd	a	10^-8
3.36	0	-0.023607	dsRed	female_1	dmd	a	10^-8
3.4	0	-0.0281525	dsRed	female_1	dmd	a	10^-8
3.44	0	0.023607	dsRed	female_1	dmd	a	10^-8
3.48	0	-0.011437	dsRed	female_1	dmd	a	10^-8
3.52	0	-0.0343109	dsRed	female_1	dmd	a	10^-8
3.56	0	-0.0219941	dsRed	female_1	dmd	a	10^-8
3.6	0	-0.0159824	dsRed	female_1	dmd	a	10^-8
3.64	0	-0.0205279	dsRed	female_1	dmd	a	10^-8
3.68	0	-0.0129032	dsRed	female_1	dmd	a	10^-8
3.72	0	-0.0129032	dsRed	female_1	dmd	a	10^-8
3.76	0	0.0007331	dsRed	female_1	dmd	a	10^-8
3.8	0	0.0007331	dsRed	female_1	dmd	a	10^-8
3.84	0	-0.0281525	dsRed	female_1	dmd	a	10^-8
3.88	0	-0.0281525	dsRed	female_1	dmd	a	10^-8
3.92	0	-0.0021994	dsRed	female_1	dmd	a	10^-8
3.96	0	-0.0205279	dsRed	female_1	dmd	a	10^-8
4	0	-0.0250733	dsRed	female_1	dmd	a	10^-8
4.04	0	-0.0357771	dsRed	female_1	dmd	a	10^-8
4.08	0	-0.0021994	dsRed	female_1	dmd	a	10^-8
4.12	0	-0.0250733	dsRed	female_1	dmd	a	10^-8
4.16	0	-0.0007331	dsRed	female_1	dmd	a	10^-8
4.2	0	0.0067449	dsRed	female_1	dmd	a	10^-8
4.24	0	-0.0129032	dsRed	female_1	dmd	a	10^-8
4.28	0	-0.0388563	dsRed	female_1	dmd	a	10^-8
4.32	0	-0.023607	dsRed	female_1	dmd	a	10^-8
4.36	0	-0.0403226	dsRed	female_1	dmd	a	10^-8
4.4	0	-0.0343109	dsRed	female_1	dmd	a	10^-8
4.44	0	-0.011437	dsRed	female_1	dmd	a	10^-8
4.48	0	-0.009824	dsRed	female_1	dmd	a	10^-8
4.52	0	-0.0388563	dsRed	female_1	dmd	a	10^-8
4.56	0	-0.0052786	dsRed	female_1	dmd	a	10^-8
4.6	0	-0.011437	dsRed	female_1	dmd	a	10^-8
4.64	0	-0.0038123	dsRed	female_1	dmd	a	10^-8
4.68	0	0.0021994	dsRed	female_1	dmd	a	10^-8
4.72	0	-0.0159824	dsRed	female_1	dmd	a	10^-8
4.76	0	0.0312317	dsRed	female_1	dmd	a	10^-8
4.8	0	-0.0007331	dsRed	female_1	dmd	a	10^-8
4.84	0	0.0174487	dsRed	female_1	dmd	a	10^-8
4.88	0	-0.023607	dsRed	female_1	dmd	a	10^-8
4.92	0	-0.0312317	dsRed	female_1	dmd	a	10^-8
4.96	0	0.0219941	dsRed	female_1	dmd	a	10^-8
5	0	-0.0129032	dsRed	female_1	dmd	a	10^-8
5.04	0	0.0038123	dsRed	female_1	dmd	a	10^-8
5.08	0	0.0007331	dsRed	female_1	dmd	a	10^-8
5.12	0	0.0052786	dsRed	female_1	dmd	a	10^-8
5.16	0	0.0174487	dsRed	female_1	dmd	a	10^-8
5.2	0	0.0219941	dsRed	female_1	dmd	a	10^-8
5.24	0	-0.0129032	dsRed	female_1	dmd	a	10^-8
5.28	0	0.0205279	dsRed	female_1	dmd	a	10^-8
5.32	0	0.0205279	dsRed	female_1	dmd	a	10^-8
5.36	0	0.0159824	dsRed	female_1	dmd	a	10^-8
5.4	0	0.0052786	dsRed	female_1	dmd	a	10^-8
5.44	0	0.0190616	dsRed	female_1	dmd	a	10^-8
5.48	0	0.009824	dsRed	female_1	dmd	a	10^-8
5.52	0	-0.0083578	dsRed	female_1	dmd	a	10^-8
5.56	0	0.0250733	dsRed	female_1	dmd	a	10^-8
5.6	0	0.0510264	dsRed	female_1	dmd	a	10^-8
5.64	0	0.0343109	dsRed	female_1	dmd	a	10^-8
5.68	0	0.0281525	dsRed	female_1	dmd	a	10^-8
5.72	0	0.0250733	dsRed	female_1	dmd	a	10^-8
5.76	0	0.0434018	dsRed	female_1	dmd	a	10^-8
5.8	0	0.0648094	dsRed	female_1	dmd	a	10^-8
5.84	0	0.058651	dsRed	female_1	dmd	a	10^-8
5.88	0	0.0800587	dsRed	female_1	dmd	a	10^-8
5.92	0	0.0800587	dsRed	female_1	dmd	a	10^-8
5.96	0	0.0648094	dsRed	female_1	dmd	a	10^-8
6	0	0.0571848	dsRed	female_1	dmd	a	10^-8
6.04	0	0.0495601	dsRed	female_1	dmd	a	10^-8
6.08	0	0.0662757	dsRed	female_1	dmd	a	10^-8
6.12	0	0.0753666	dsRed	female_1	dmd	a	10^-8
6.16	0	0.044868	dsRed	female_1	dmd	a	10^-8
6.2	0	0.0876833	dsRed	female_1	dmd	a	10^-8
6.24	0	0.0708211	dsRed	female_1	dmd	a	10^-8
6.28	0	0.0617302	dsRed	female_1	dmd	a	10^-8
6.32	0	0.0800587	dsRed	female_1	dmd	a	10^-8
6.36	0	0.0846041	dsRed	female_1	dmd	a	10^-8
6.4	0	0.093695	dsRed	female_1	dmd	a	10^-8
6.44	0	0.0829912	dsRed	female_1	dmd	a	10^-8
6.48	0	0.0829912	dsRed	female_1	dmd	a	10^-8
6.52	0	0.072434	dsRed	female_1	dmd	a	10^-8
6.56	0	0.0693548	dsRed	female_1	dmd	a	10^-8
6.6	0	0.0800587	dsRed	female_1	dmd	a	10^-8
6.64	0	0.093695	dsRed	female_1	dmd	a	10^-8
6.68	0	0.0631965	dsRed	female_1	dmd	a	10^-8
6.72	0	0.0601173	dsRed	female_1	dmd	a	10^-8
6.76	0	0.0541056	dsRed	female_1	dmd	a	10^-8
6.8	0	0.0541056	dsRed	female_1	dmd	a	10^-8
6.84	0	0.0601173	dsRed	female_1	dmd	a	10^-8
6.88	0	0.0846041	dsRed	female_1	dmd	a	10^-8
6.92	0	0.0906158	dsRed	female_1	dmd	a	10^-8
6.96	0	0.0693548	dsRed	female_1	dmd	a	10^-8
7	0	0.0617302	dsRed	female_1	dmd	a	10^-8
7.04	0	0.0677419	dsRed	female_1	dmd	a	10^-8
7.08	0	0.0708211	dsRed	female_1	dmd	a	10^-8
7.12	0	0.0631965	dsRed	female_1	dmd	a	10^-8
7.16	0	0.10132	dsRed	female_1	dmd	a	10^-8
7.2	0	0.0922287	dsRed	female_1	dmd	a	10^-8
7.24	0	0.0495601	dsRed	female_1	dmd	a	10^-8
7.28	0	0.058651	dsRed	female_1	dmd	a	10^-8
7.32	0	0.0693548	dsRed	female_1	dmd	a	10^-8
7.36	0	0.0524927	dsRed	female_1	dmd	a	10^-8
7.4	0	0.0555718	dsRed	female_1	dmd	a	10^-8
7.44	0	0.0541056	dsRed	female_1	dmd	a	10^-8
7.48	0	0.0815249	dsRed	female_1	dmd	a	10^-8
7.52	0	0.0876833	dsRed	female_1	dmd	a	10^-8
7.56	0	0.0541056	dsRed	female_1	dmd	a	10^-8
7.6	0	0.093695	dsRed	female_1	dmd	a	10^-8
7.64	0	0.0708211	dsRed	female_1	dmd	a	10^-8
7.68	0	0.10132	dsRed	female_1	dmd	a	10^-8
7.72	0	0.0495601	dsRed	female_1	dmd	a	10^-8
7.76	0	0.0739003	dsRed	female_1	dmd	a	10^-8
7.8	0	0.105865	dsRed	female_1	dmd	a	10^-8
7.84	0	0.104399	dsRed	female_1	dmd	a	10^-8
7.88	0	0.139443	dsRed	female_1	dmd	a	10^-8
7.92	0	0.122727	dsRed	female_1	dmd	a	10^-8
7.96	0	0.0922287	dsRed	female_1	dmd	a	10^-8
8	0	0.127273	dsRed	female_1	dmd	a	10^-8
8.04	0	0.10132	dsRed	female_1	dmd	a	10^-8
8.08	0	0.0967742	dsRed	female_1	dmd	a	10^-8
8.12	0	0.0967742	dsRed	female_1	dmd	a	10^-8
8.16	0	0.134897	dsRed	female_1	dmd	a	10^-8
8.2	0	0.112023	dsRed	female_1	dmd	a	10^-8
8.24	0	0.0876833	dsRed	female_1	dmd	a	10^-8
8.28	0	0.0891496	dsRed	female_1	dmd	a	10^-8
8.32	0	0.093695	dsRed	female_1	dmd	a	10^-8
8.36	0	0.0906158	dsRed	female_1	dmd	a	10^-8
8.4	0	0.0846041	dsRed	female_1	dmd	a	10^-8
8.44	0	0.0982405	dsRed	female_1	dmd	a	10^-8
8.48	0	0.0800587	dsRed	female_1	dmd	a	10^-8
8.52	0	0.107478	dsRed	female_1	dmd	a	10^-8
8.56	0	0.102933	dsRed	female_1	dmd	a	10^-8
8.6	0	0.0739003	dsRed	female_1	dmd	a	10^-8
8.64	0	0.0967742	dsRed	female_1	dmd	a	10^-8
8.68	0	0.0982405	dsRed	female_1	dmd	a	10^-8
8.72	0	0.0846041	dsRed	female_1	dmd	a	10^-8
8.76	0	0.093695	dsRed	female_1	dmd	a	10^-8
8.8	0	0.0662757	dsRed	female_1	dmd	a	10^-8
8.84	0	0.0860704	dsRed	female_1	dmd	a	10^-8
8.88	0	0.0648094	dsRed	female_1	dmd	a	10^-8
8.92	0	0.0601173	dsRed	female_1	dmd	a	10^-8
8.96	0	0.0922287	dsRed	female_1	dmd	a	10^-8
9	0	0.058651	dsRed	female_1	dmd	a	10^-8
9.04	0	0.0510264	dsRed	female_1	dmd	a	10^-8
9.08	0	0.0677419	dsRed	female_1	dmd	a	10^-8
9.12	0	0.0372434	dsRed	female_1	dmd	a	10^-8
9.16	0	0.0541056	dsRed	female_1	dmd	a	10^-8
9.2	0	0.0753666	dsRed	female_1	dmd	a	10^-8
9.24	0	0.0495601	dsRed	female_1	dmd	a	10^-8
9.28	0	0.119648	dsRed	female_1	dmd	a	10^-8
9.32	0	0.0769795	dsRed	female_1	dmd	a	10^-8
9.36	0	0.115103	dsRed	female_1	dmd	a	10^-8
9.4	0	0.116569	dsRed	female_1	dmd	a	10^-8
9.44	0	0.0601173	dsRed	female_1	dmd	a	10^-8
9.48	0	0.0876833	dsRed	female_1	dmd	a	10^-8
9.52	0	0.0922287	dsRed	female_1	dmd	a	10^-8
9.56	0	0.0769795	dsRed	female_1	dmd	a	10^-8
9.6	0	0.125806	dsRed	female_1	dmd	a	10^-8
9.64	0	0.116569	dsRed	female_1	dmd	a	10^-8
9.68	0	0.102933	dsRed	female_1	dmd	a	10^-8
9.72	0	0.0860704	dsRed	female_1	dmd	a	10^-8
9.76	0	0.10132	dsRed	female_1	dmd	a	10^-8
9.8	0	0.122727	dsRed	female_1	dmd	a	10^-8
9.84	0	0.0846041	dsRed	female_1	dmd	a	10^-8
9.88	0	0.0982405	dsRed	female_1	dmd	a	10^-8
9.92	0	0.130352	dsRed	female_1	dmd	a	10^-8
9.96	0	0.0800587	dsRed	female_1	dmd	a	10^-8
10	0	0.110557	dsRed	female_1	dmd	a	10^-8
-1.96	0	0.0159824	dsRed	female_1	dmd	a	10^-7
-1.92	0	-0.0343109	dsRed	female_1	dmd	a	10^-7
-1.88	0	0.0038123	dsRed	female_1	dmd	a	10^-7
-1.84	0	0.0052786	dsRed	female_1	dmd	a	10^-7
-1.8	0	0.0021994	dsRed	female_1	dmd	a	10^-7
-1.76	0	-0.0083578	dsRed	female_1	dmd	a	10^-7
-1.72	0	-0.0159824	dsRed	female_1	dmd	a	10^-7
-1.68	0	-0.023607	dsRed	female_1	dmd	a	10^-7
-1.64	0	-0.0326979	dsRed	female_1	dmd	a	10^-7
-1.6	0	-0.0007331	dsRed	female_1	dmd	a	10^-7
-1.56	0	-0.0007331	dsRed	female_1	dmd	a	10^-7
-1.52	0	-0.0159824	dsRed	female_1	dmd	a	10^-7
-1.48	0	-0.0219941	dsRed	female_1	dmd	a	10^-7
-1.44	0	0.0190616	dsRed	female_1	dmd	a	10^-7
-1.4	0	-0.0174487	dsRed	female_1	dmd	a	10^-7
-1.36	0	-0.009824	dsRed	female_1	dmd	a	10^-7
-1.32	0	-0.0052786	dsRed	female_1	dmd	a	10^-7
-1.28	0	0.0083578	dsRed	female_1	dmd	a	10^-7
-1.24	0	-0.0205279	dsRed	female_1	dmd	a	10^-7
-1.2	0	-0.011437	dsRed	female_1	dmd	a	10^-7
-1.16	0	-0.0219941	dsRed	female_1	dmd	a	10^-7
-1.12	0	0.0205279	dsRed	female_1	dmd	a	10^-7
-1.08	0	0.0372434	dsRed	female_1	dmd	a	10^-7
-1.04	0	0.0479472	dsRed	female_1	dmd	a	10^-7
-1	0	0.0631965	dsRed	female_1	dmd	a	10^-7
-0.96	0	0.0388563	dsRed	female_1	dmd	a	10^-7
-0.92	0	0.0372434	dsRed	female_1	dmd	a	10^-7
-0.88	0	0.0648094	dsRed	female_1	dmd	a	10^-7
-0.84	0	0.0372434	dsRed	female_1	dmd	a	10^-7
-0.8	0	0.0708211	dsRed	female_1	dmd	a	10^-7
-0.76	0	0.0434018	dsRed	female_1	dmd	a	10^-7
-0.72	0	0.044868	dsRed	female_1	dmd	a	10^-7
-0.68	0	0.0159824	dsRed	female_1	dmd	a	10^-7
-0.64	0	0.0038123	dsRed	female_1	dmd	a	10^-7
-0.6	0	0.0052786	dsRed	female_1	dmd	a	10^-7
-0.56	0	0.0190616	dsRed	female_1	dmd	a	10^-7
-0.52	0	0.0281525	dsRed	female_1	dmd	a	10^-7
-0.48	0	0.0052786	dsRed	female_1	dmd	a	10^-7
-0.44	0	0.0083578	dsRed	female_1	dmd	a	10^-7
-0.4	0	0.0357771	dsRed	female_1	dmd	a	10^-7
-0.36	0	-0.011437	dsRed	female_1	dmd	a	10^-7
-0.32	0	0.0052786	dsRed	female_1	dmd	a	10^-7
-0.28	0	0.0541056	dsRed	female_1	dmd	a	10^-7
-0.24	0	0.0083578	dsRed	female_1	dmd	a	10^-7
-0.2	0	-0.0296188	dsRed	female_1	dmd	a	10^-7
-0.16	0	-0.0021994	dsRed	female_1	dmd	a	10^-7
-0.12	0	-0.0174487	dsRed	female_1	dmd	a	10^-7
-0.08	0	0.011437	dsRed	female_1	dmd	a	10^-7
-0.04	0	0.0067449	dsRed	female_1	dmd	a	10^-7
0	1	-0.0319648	dsRed	female_1	dmd	a	10^-7
0.04	1	-0.0197947	dsRed	female_1	dmd	a	10^-7
0.08	1	-0.0136364	dsRed	female_1	dmd	a	10^-7
0.12	1	0	dsRed	female_1	dmd	a	10^-7
0.16	1	0.0243402	dsRed	female_1	dmd	a	10^-7
0.2	1	0.0898827	dsRed	female_1	dmd	a	10^-7
0.24	1	0.185924	dsRed	female_1	dmd	a	10^-7
0.28	1	0.224047	dsRed	female_1	dmd	a	10^-7
0.32	1	0.205865	dsRed	female_1	dmd	a	10^-7
0.36	1	0.224047	dsRed	female_1	dmd	a	10^-7
0.4	1	0.234751	dsRed	female_1	dmd	a	10^-7
0.44	1	0.216422	dsRed	female_1	dmd	a	10^-7
0.48	1	0.210411	dsRed	female_1	dmd	a	10^-7
0.52	1	0.222581	dsRed	female_1	dmd	a	10^-7
0.56	1	0.254545	dsRed	female_1	dmd	a	10^-7
0.6	1	0.205865	dsRed	female_1	dmd	a	10^-7
0.64	1	0.19824	dsRed	female_1	dmd	a	10^-7
0.68	1	0.207331	dsRed	female_1	dmd	a	10^-7
0.72	1	0.201173	dsRed	female_1	dmd	a	10^-7
0.76	1	0.184457	dsRed	female_1	dmd	a	10^-7
0.8	1	0.218035	dsRed	female_1	dmd	a	10^-7
0.84	1	0.210411	dsRed	female_1	dmd	a	10^-7
0.88	1	0.205865	dsRed	female_1	dmd	a	10^-7
0.92	1	0.196628	dsRed	female_1	dmd	a	10^-7
0.96	1	0.219501	dsRed	female_1	dmd	a	10^-7
1	0	0.166862	dsRed	female_1	dmd	a	10^-7
1.04	0	0.182111	dsRed	female_1	dmd	a	10^-7
1.08	0	0.20044	dsRed	female_1	dmd	a	10^-7
1.12	0	0.197361	dsRed	female_1	dmd	a	10^-7
1.16	0	0.16393	dsRed	female_1	dmd	a	10^-7
1.2	0	0.1761	dsRed	female_1	dmd	a	10^-7
1.24	0	0.137977	dsRed	female_1	dmd	a	10^-7
1.28	0	0.125806	dsRed	female_1	dmd	a	10^-7
1.32	0	0.125806	dsRed	female_1	dmd	a	10^-7
1.36	0	0.116569	dsRed	female_1	dmd	a	10^-7
1.4	0	0.116569	dsRed	female_1	dmd	a	10^-7
1.44	0	0.0800587	dsRed	female_1	dmd	a	10^-7
1.48	0	0.0922287	dsRed	female_1	dmd	a	10^-7
1.52	0	0.0464809	dsRed	female_1	dmd	a	10^-7
1.56	0	0.0419355	dsRed	female_1	dmd	a	10^-7
1.6	0	0.0876833	dsRed	female_1	dmd	a	10^-7
1.64	0	0.0326979	dsRed	female_1	dmd	a	10^-7
1.68	0	0.044868	dsRed	female_1	dmd	a	10^-7
1.72	0	0.0343109	dsRed	female_1	dmd	a	10^-7
1.76	0	0.0372434	dsRed	female_1	dmd	a	10^-7
1.8	0	0.0083578	dsRed	female_1	dmd	a	10^-7
1.84	0	-0.0052786	dsRed	female_1	dmd	a	10^-7
1.88	0	-0.0067449	dsRed	female_1	dmd	a	10^-7
1.92	0	-0.0190616	dsRed	female_1	dmd	a	10^-7
1.96	0	-0.0266862	dsRed	female_1	dmd	a	10^-7
2	0	-0.0174487	dsRed	female_1	dmd	a	10^-7
2.04	0	-0.0159824	dsRed	female_1	dmd	a	10^-7
2.08	0	-0.0038123	dsRed	female_1	dmd	a	10^-7
2.12	0	-0.0296188	dsRed	female_1	dmd	a	10^-7
2.16	0	-0.023607	dsRed	female_1	dmd	a	10^-7
2.2	0	-0.0510264	dsRed	female_1	dmd	a	10^-7
2.24	0	-0.0479472	dsRed	female_1	dmd	a	10^-7
2.28	0	-0.0372434	dsRed	female_1	dmd	a	10^-7
2.32	0	-0.0434018	dsRed	female_1	dmd	a	10^-7
2.36	0	-0.0281525	dsRed	female_1	dmd	a	10^-7
2.4	0	-0.0571848	dsRed	female_1	dmd	a	10^-7
2.44	0	-0.0343109	dsRed	female_1	dmd	a	10^-7
2.48	0	-0.0419355	dsRed	female_1	dmd	a	10^-7
2.52	0	-0.0753666	dsRed	female_1	dmd	a	10^-7
2.56	0	-0.0524927	dsRed	female_1	dmd	a	10^-7
2.6	0	-0.0829912	dsRed	female_1	dmd	a	10^-7
2.64	0	-0.0479472	dsRed	female_1	dmd	a	10^-7
2.68	0	-0.0829912	dsRed	female_1	dmd	a	10^-7
2.72	0	-0.0677419	dsRed	female_1	dmd	a	10^-7
2.76	0	-0.0753666	dsRed	female_1	dmd	a	10^-7
2.8	0	-0.0617302	dsRed	female_1	dmd	a	10^-7
2.84	0	-0.0677419	dsRed	female_1	dmd	a	10^-7
2.88	0	-0.0708211	dsRed	female_1	dmd	a	10^-7
2.92	0	-0.0876833	dsRed	female_1	dmd	a	10^-7
2.96	0	-0.0677419	dsRed	female_1	dmd	a	10^-7
3	0	-0.0571848	dsRed	female_1	dmd	a	10^-7
3.04	0	-0.072434	dsRed	female_1	dmd	a	10^-7
3.08	0	-0.0922287	dsRed	female_1	dmd	a	10^-7
3.12	0	-0.0829912	dsRed	female_1	dmd	a	10^-7
3.16	0	-0.0953079	dsRed	female_1	dmd	a	10^-7
3.2	0	-0.072434	dsRed	female_1	dmd	a	10^-7
3.24	0	-0.0829912	dsRed	female_1	dmd	a	10^-7
3.28	0	-0.0967742	dsRed	female_1	dmd	a	10^-7
3.32	0	-0.0815249	dsRed	female_1	dmd	a	10^-7
3.36	0	-0.0662757	dsRed	female_1	dmd	a	10^-7
3.4	0	-0.0388563	dsRed	female_1	dmd	a	10^-7
3.44	0	-0.0601173	dsRed	female_1	dmd	a	10^-7
3.48	0	-0.072434	dsRed	female_1	dmd	a	10^-7
3.52	0	-0.0434018	dsRed	female_1	dmd	a	10^-7
3.56	0	-0.0739003	dsRed	female_1	dmd	a	10^-7
3.6	0	-0.0753666	dsRed	female_1	dmd	a	10^-7
3.64	0	-0.0159824	dsRed	female_1	dmd	a	10^-7
3.68	0	-0.0326979	dsRed	female_1	dmd	a	10^-7
3.72	0	-0.0205279	dsRed	female_1	dmd	a	10^-7
3.76	0	-0.0357771	dsRed	female_1	dmd	a	10^-7
3.8	0	-0.0403226	dsRed	female_1	dmd	a	10^-7
3.84	0	-0.0372434	dsRed	female_1	dmd	a	10^-7
3.88	0	-0.0479472	dsRed	female_1	dmd	a	10^-7
3.92	0	-0.0312317	dsRed	female_1	dmd	a	10^-7
3.96	0	-0.009824	dsRed	female_1	dmd	a	10^-7
4	0	-0.0174487	dsRed	female_1	dmd	a	10^-7
4.04	0	-0.0296188	dsRed	female_1	dmd	a	10^-7
4.08	0	-0.0038123	dsRed	female_1	dmd	a	10^-7
4.12	0	0.0021994	dsRed	female_1	dmd	a	10^-7
4.16	0	0.0648094	dsRed	female_1	dmd	a	10^-7
4.2	0	-0.0007331	dsRed	female_1	dmd	a	10^-7
4.24	0	0.0388563	dsRed	female_1	dmd	a	10^-7
4.28	0	0.0143695	dsRed	female_1	dmd	a	10^-7
4.32	0	0.0038123	dsRed	female_1	dmd	a	10^-7
4.36	0	0.0205279	dsRed	female_1	dmd	a	10^-7
4.4	0	0.011437	dsRed	female_1	dmd	a	10^-7
4.44	0	-0.0312317	dsRed	female_1	dmd	a	10^-7
4.48	0	0.0159824	dsRed	female_1	dmd	a	10^-7
4.52	0	-0.0281525	dsRed	female_1	dmd	a	10^-7
4.56	0	-0.0617302	dsRed	female_1	dmd	a	10^-7
4.6	0	-0.0219941	dsRed	female_1	dmd	a	10^-7
4.64	0	-0.0524927	dsRed	female_1	dmd	a	10^-7
4.68	0	-0.0357771	dsRed	female_1	dmd	a	10^-7
4.72	0	-0.0326979	dsRed	female_1	dmd	a	10^-7
4.76	0	-0.0296188	dsRed	female_1	dmd	a	10^-7
4.8	0	-0.0631965	dsRed	female_1	dmd	a	10^-7
4.84	0	-0.023607	dsRed	female_1	dmd	a	10^-7
4.88	0	-0.0266862	dsRed	female_1	dmd	a	10^-7
4.92	0	-0.0250733	dsRed	female_1	dmd	a	10^-7
4.96	0	-0.0510264	dsRed	female_1	dmd	a	10^-7
5	0	-0.023607	dsRed	female_1	dmd	a	10^-7
5.04	0	-0.0357771	dsRed	female_1	dmd	a	10^-7
5.08	0	-0.0219941	dsRed	female_1	dmd	a	10^-7
5.12	0	-0.009824	dsRed	female_1	dmd	a	10^-7
5.16	0	-0.0495601	dsRed	female_1	dmd	a	10^-7
5.2	0	-0.009824	dsRed	female_1	dmd	a	10^-7
5.24	0	-0.0083578	dsRed	female_1	dmd	a	10^-7
5.28	0	-0.0281525	dsRed	female_1	dmd	a	10^-7
5.32	0	-0.0372434	dsRed	female_1	dmd	a	10^-7
5.36	0	-0.011437	dsRed	female_1	dmd	a	10^-7
5.4	0	-0.0052786	dsRed	female_1	dmd	a	10^-7
5.44	0	0.0052786	dsRed	female_1	dmd	a	10^-7
5.48	0	-0.0343109	dsRed	female_1	dmd	a	10^-7
5.52	0	-0.0326979	dsRed	female_1	dmd	a	10^-7
5.56	0	-0.0159824	dsRed	female_1	dmd	a	10^-7
5.6	0	-0.009824	dsRed	female_1	dmd	a	10^-7
5.64	0	0.0038123	dsRed	female_1	dmd	a	10^-7
5.68	0	-0.0174487	dsRed	female_1	dmd	a	10^-7
5.72	0	-0.0388563	dsRed	female_1	dmd	a	10^-7
5.76	0	-0.0007331	dsRed	female_1	dmd	a	10^-7
5.8	0	-0.0343109	dsRed	female_1	dmd	a	10^-7
5.84	0	-0.0281525	dsRed	female_1	dmd	a	10^-7
5.88	0	-0.011437	dsRed	female_1	dmd	a	10^-7
5.92	0	-0.009824	dsRed	female_1	dmd	a	10^-7
5.96	0	-0.0266862	dsRed	female_1	dmd	a	10^-7
6	0	0.0326979	dsRed	female_1	dmd	a	10^-7
6.04	0	0.0083578	dsRed	female_1	dmd	a	10^-7
6.08	0	-0.0052786	dsRed	female_1	dmd	a	10^-7
6.12	0	-0.0052786	dsRed	female_1	dmd	a	10^-7
6.16	0	0.0159824	dsRed	female_1	dmd	a	10^-7
6.2	0	0.0007331	dsRed	female_1	dmd	a	10^-7
6.24	0	0.0007331	dsRed	female_1	dmd	a	10^-7
6.28	0	-0.0021994	dsRed	female_1	dmd	a	10^-7
6.32	0	0.0052786	dsRed	female_1	dmd	a	10^-7
6.36	0	-0.0007331	dsRed	female_1	dmd	a	10^-7
6.4	0	0.0250733	dsRed	female_1	dmd	a	10^-7
6.44	0	0.0174487	dsRed	female_1	dmd	a	10^-7
6.48	0	0.0007331	dsRed	female_1	dmd	a	10^-7
6.52	0	0.0434018	dsRed	female_1	dmd	a	10^-7
6.56	0	0.0143695	dsRed	female_1	dmd	a	10^-7
6.6	0	0.023607	dsRed	female_1	dmd	a	10^-7
6.64	0	0.0510264	dsRed	female_1	dmd	a	10^-7
6.68	0	0.0343109	dsRed	female_1	dmd	a	10^-7
6.72	0	0.0129032	dsRed	female_1	dmd	a	10^-7
6.76	0	0.0007331	dsRed	female_1	dmd	a	10^-7
6.8	0	0.0296188	dsRed	female_1	dmd	a	10^-7
6.84	0	0.0052786	dsRed	female_1	dmd	a	10^-7
6.88	0	0.0174487	dsRed	female_1	dmd	a	10^-7
6.92	0	0.0648094	dsRed	female_1	dmd	a	10^-7
6.96	0	0.0495601	dsRed	female_1	dmd	a	10^-7
7	0	0.0326979	dsRed	female_1	dmd	a	10^-7
7.04	0	0.0571848	dsRed	female_1	dmd	a	10^-7
7.08	0	0.0296188	dsRed	female_1	dmd	a	10^-7
7.12	0	0.0190616	dsRed	female_1	dmd	a	10^-7
7.16	0	0.0007331	dsRed	female_1	dmd	a	10^-7
7.2	0	0.0479472	dsRed	female_1	dmd	a	10^-7
7.24	0	0.0403226	dsRed	female_1	dmd	a	10^-7
7.28	0	0.0159824	dsRed	female_1	dmd	a	10^-7
7.32	0	0.0174487	dsRed	female_1	dmd	a	10^-7
7.36	0	0.0129032	dsRed	female_1	dmd	a	10^-7
7.4	0	0.009824	dsRed	female_1	dmd	a	10^-7
7.44	0	0.0250733	dsRed	female_1	dmd	a	10^-7
7.48	0	0.0357771	dsRed	female_1	dmd	a	10^-7
7.52	0	0.0388563	dsRed	female_1	dmd	a	10^-7
7.56	0	0.0495601	dsRed	female_1	dmd	a	10^-7
7.6	0	0.0464809	dsRed	female_1	dmd	a	10^-7
7.64	0	0.0343109	dsRed	female_1	dmd	a	10^-7
7.68	0	0.0571848	dsRed	female_1	dmd	a	10^-7
7.72	0	0.058651	dsRed	female_1	dmd	a	10^-7
7.76	0	0.0555718	dsRed	female_1	dmd	a	10^-7
7.8	0	0.0555718	dsRed	female_1	dmd	a	10^-7
7.84	0	0.0906158	dsRed	female_1	dmd	a	10^-7
7.88	0	0.0846041	dsRed	female_1	dmd	a	10^-7
7.92	0	0.0906158	dsRed	female_1	dmd	a	10^-7
7.96	0	0.0922287	dsRed	female_1	dmd	a	10^-7
8	0	0.093695	dsRed	female_1	dmd	a	10^-7
8.04	0	0.0982405	dsRed	female_1	dmd	a	10^-7
8.08	0	0.0784457	dsRed	female_1	dmd	a	10^-7
8.12	0	0.0891496	dsRed	female_1	dmd	a	10^-7
8.16	0	0.0800587	dsRed	female_1	dmd	a	10^-7
8.2	0	0.0829912	dsRed	female_1	dmd	a	10^-7
8.24	0	0.0464809	dsRed	female_1	dmd	a	10^-7
8.28	0	0.0601173	dsRed	female_1	dmd	a	10^-7
8.32	0	0.0739003	dsRed	female_1	dmd	a	10^-7
8.36	0	0.0601173	dsRed	female_1	dmd	a	10^-7
8.4	0	0.0677419	dsRed	female_1	dmd	a	10^-7
8.44	0	0.0753666	dsRed	female_1	dmd	a	10^-7
8.48	0	0.0479472	dsRed	female_1	dmd	a	10^-7
8.52	0	0.0677419	dsRed	female_1	dmd	a	10^-7
8.56	0	0.0648094	dsRed	female_1	dmd	a	10^-7
8.6	0	0.0982405	dsRed	female_1	dmd	a	10^-7
8.64	0	0.0982405	dsRed	female_1	dmd	a	10^-7
8.68	0	0.116569	dsRed	female_1	dmd	a	10^-7
8.72	0	0.122727	dsRed	female_1	dmd	a	10^-7
8.76	0	0.139443	dsRed	female_1	dmd	a	10^-7
8.8	0	0.151613	dsRed	female_1	dmd	a	10^-7
8.84	0	0.118182	dsRed	female_1	dmd	a	10^-7
8.88	0	0.142522	dsRed	female_1	dmd	a	10^-7
8.92	0	0.128739	dsRed	female_1	dmd	a	10^-7
8.96	0	0.134897	dsRed	female_1	dmd	a	10^-7
9	0	0.130352	dsRed	female_1	dmd	a	10^-7
9.04	0	0.180645	dsRed	female_1	dmd	a	10^-7
9.08	0	0.179179	dsRed	female_1	dmd	a	10^-7
9.12	0	0.141056	dsRed	female_1	dmd	a	10^-7
9.16	0	0.127273	dsRed	female_1	dmd	a	10^-7
9.2	0	0.124193	dsRed	female_1	dmd	a	10^-7
9.24	0	0.0815249	dsRed	female_1	dmd	a	10^-7
9.28	0	0.115103	dsRed	female_1	dmd	a	10^-7
9.32	0	0.107478	dsRed	female_1	dmd	a	10^-7
9.36	0	0.115103	dsRed	female_1	dmd	a	10^-7
9.4	0	0.0753666	dsRed	female_1	dmd	a	10^-7
9.44	0	0.0998534	dsRed	female_1	dmd	a	10^-7
9.48	0	0.0891496	dsRed	female_1	dmd	a	10^-7
9.52	0	0.0860704	dsRed	female_1	dmd	a	10^-7
9.56	0	0.0953079	dsRed	female_1	dmd	a	10^-7
9.6	0	0.10132	dsRed	female_1	dmd	a	10^-7
9.64	0	0.104399	dsRed	female_1	dmd	a	10^-7
9.68	0	0.0769795	dsRed	female_1	dmd	a	10^-7
9.72	0	0.121114	dsRed	female_1	dmd	a	10^-7
9.76	0	0.0815249	dsRed	female_1	dmd	a	10^-7
9.8	0	0.0967742	dsRed	female_1	dmd	a	10^-7
9.84	0	0.136364	dsRed	female_1	dmd	a	10^-7
9.88	0	0.112023	dsRed	female_1	dmd	a	10^-7
9.92	0	0.121114	dsRed	female_1	dmd	a	10^-7
9.96	0	0.105865	dsRed	female_1	dmd	a	10^-7
10	0	0.128739	dsRed	female_1	dmd	a	10^-7
-1.96	0	0.0083578	dsRed	female_1	dmd	a	10^-6
-1.92	0	-0.0159824	dsRed	female_1	dmd	a	10^-6
-1.88	0	0.0479472	dsRed	female_1	dmd	a	10^-6
-1.84	0	0.0296188	dsRed	female_1	dmd	a	10^-6
-1.8	0	0.011437	dsRed	female_1	dmd	a	10^-6
-1.76	0	0.0250733	dsRed	female_1	dmd	a	10^-6
-1.72	0	0.0479472	dsRed	female_1	dmd	a	10^-6
-1.68	0	0.0038123	dsRed	female_1	dmd	a	10^-6
-1.64	0	0.0038123	dsRed	female_1	dmd	a	10^-6
-1.6	0	-0.0190616	dsRed	female_1	dmd	a	10^-6
-1.56	0	-0.0296188	dsRed	female_1	dmd	a	10^-6
-1.52	0	-0.009824	dsRed	female_1	dmd	a	10^-6
-1.48	0	-0.0067449	dsRed	female_1	dmd	a	10^-6
-1.44	0	0.0067449	dsRed	female_1	dmd	a	10^-6
-1.4	0	-0.0159824	dsRed	female_1	dmd	a	10^-6
-1.36	0	0.0067449	dsRed	female_1	dmd	a	10^-6
-1.32	0	-0.0388563	dsRed	female_1	dmd	a	10^-6
-1.28	0	-0.0052786	dsRed	female_1	dmd	a	10^-6
-1.24	0	-0.0296188	dsRed	female_1	dmd	a	10^-6
-1.2	0	-0.0250733	dsRed	female_1	dmd	a	10^-6
-1.16	0	0.0372434	dsRed	female_1	dmd	a	10^-6
-1.12	0	0.0174487	dsRed	female_1	dmd	a	10^-6
-1.08	0	0.0281525	dsRed	female_1	dmd	a	10^-6
-1.04	0	0.0388563	dsRed	female_1	dmd	a	10^-6
-1	0	0.0343109	dsRed	female_1	dmd	a	10^-6
-0.96	0	0.0403226	dsRed	female_1	dmd	a	10^-6
-0.92	0	0.0967742	dsRed	female_1	dmd	a	10^-6
-0.88	0	0.0479472	dsRed	female_1	dmd	a	10^-6
-0.84	0	0.0312317	dsRed	female_1	dmd	a	10^-6
-0.8	0	0.0143695	dsRed	female_1	dmd	a	10^-6
-0.76	0	0.0524927	dsRed	female_1	dmd	a	10^-6
-0.72	0	0.023607	dsRed	female_1	dmd	a	10^-6
-0.68	0	0.0372434	dsRed	female_1	dmd	a	10^-6
-0.64	0	0.0266862	dsRed	female_1	dmd	a	10^-6
-0.6	0	0.0296188	dsRed	female_1	dmd	a	10^-6
-0.56	0	0.0739003	dsRed	female_1	dmd	a	10^-6
-0.52	0	-0.011437	dsRed	female_1	dmd	a	10^-6
-0.48	0	0.0052786	dsRed	female_1	dmd	a	10^-6
-0.44	0	0.0205279	dsRed	female_1	dmd	a	10^-6
-0.4	0	0.0007331	dsRed	female_1	dmd	a	10^-6
-0.36	0	0.0250733	dsRed	female_1	dmd	a	10^-6
-0.32	0	0.0326979	dsRed	female_1	dmd	a	10^-6
-0.28	0	-0.0021994	dsRed	female_1	dmd	a	10^-6
-0.24	0	-0.0129032	dsRed	female_1	dmd	a	10^-6
-0.2	0	0.0266862	dsRed	female_1	dmd	a	10^-6
-0.16	0	-0.0174487	dsRed	female_1	dmd	a	10^-6
-0.12	0	-0.0067449	dsRed	female_1	dmd	a	10^-6
-0.08	0	-0.0052786	dsRed	female_1	dmd	a	10^-6
-0.04	0	-0.023607	dsRed	female_1	dmd	a	10^-6
0	1	-0.0152493	dsRed	female_1	dmd	a	10^-6
0.04	1	-0.0014663	dsRed	female_1	dmd	a	10^-6
0.08	1	-0.0258065	dsRed	female_1	dmd	a	10^-6
0.12	1	-0.0045455	dsRed	female_1	dmd	a	10^-6
0.16	1	-0.021261	dsRed	female_1	dmd	a	10^-6
0.2	1	0.103666	dsRed	female_1	dmd	a	10^-6
0.24	1	0.129619	dsRed	female_1	dmd	a	10^-6
0.28	1	0.195161	dsRed	female_1	dmd	a	10^-6
0.32	1	0.230205	dsRed	female_1	dmd	a	10^-6
0.36	1	0.275953	dsRed	female_1	dmd	a	10^-6
0.4	1	0.272874	dsRed	female_1	dmd	a	10^-6
0.44	1	0.256158	dsRed	female_1	dmd	a	10^-6
0.48	1	0.253079	dsRed	female_1	dmd	a	10^-6
0.52	1	0.283578	dsRed	female_1	dmd	a	10^-6
0.56	1	0.295748	dsRed	female_1	dmd	a	10^-6
0.6	1	0.271408	dsRed	female_1	dmd	a	10^-6
0.64	1	0.243988	dsRed	female_1	dmd	a	10^-6
0.68	1	0.275953	dsRed	female_1	dmd	a	10^-6
0.72	1	0.291202	dsRed	female_1	dmd	a	10^-6
0.76	1	0.283578	dsRed	female_1	dmd	a	10^-6
0.8	1	0.275953	dsRed	female_1	dmd	a	10^-6
0.84	1	0.26217	dsRed	female_1	dmd	a	10^-6
0.88	1	0.257625	dsRed	female_1	dmd	a	10^-6
0.92	1	0.242375	dsRed	female_1	dmd	a	10^-6
0.96	1	0.263783	dsRed	female_1	dmd	a	10^-6
1	0	0.259971	dsRed	female_1	dmd	a	10^-6
1.04	0	0.247801	dsRed	female_1	dmd	a	10^-6
1.08	0	0.237097	dsRed	female_1	dmd	a	10^-6
1.12	0	0.232551	dsRed	female_1	dmd	a	10^-6
1.16	0	0.270674	dsRed	female_1	dmd	a	10^-6
1.2	0	0.261437	dsRed	female_1	dmd	a	10^-6
1.24	0	0.237097	dsRed	female_1	dmd	a	10^-6
1.28	0	0.208065	dsRed	female_1	dmd	a	10^-6
1.32	0	0.197361	dsRed	female_1	dmd	a	10^-6
1.36	0	0.20044	dsRed	female_1	dmd	a	10^-6
1.4	0	0.180645	dsRed	female_1	dmd	a	10^-6
1.44	0	0.16085	dsRed	female_1	dmd	a	10^-6
1.48	0	0.18827	dsRed	female_1	dmd	a	10^-6
1.52	0	0.147067	dsRed	female_1	dmd	a	10^-6
1.56	0	0.133431	dsRed	female_1	dmd	a	10^-6
1.6	0	0.142522	dsRed	female_1	dmd	a	10^-6
1.64	0	0.11349	dsRed	female_1	dmd	a	10^-6
1.68	0	0.107478	dsRed	female_1	dmd	a	10^-6
1.72	0	0.0708211	dsRed	female_1	dmd	a	10^-6
1.76	0	0.107478	dsRed	female_1	dmd	a	10^-6
1.8	0	0.0876833	dsRed	female_1	dmd	a	10^-6
1.84	0	0.0753666	dsRed	female_1	dmd	a	10^-6
1.88	0	0.0846041	dsRed	female_1	dmd	a	10^-6
1.92	0	0.0860704	dsRed	female_1	dmd	a	10^-6
1.96	0	0.0800587	dsRed	female_1	dmd	a	10^-6
2	0	0.0357771	dsRed	female_1	dmd	a	10^-6
2.04	0	0.0891496	dsRed	female_1	dmd	a	10^-6
2.08	0	0.0250733	dsRed	female_1	dmd	a	10^-6
2.12	0	0.0662757	dsRed	female_1	dmd	a	10^-6
2.16	0	0.0677419	dsRed	female_1	dmd	a	10^-6
2.2	0	0.0601173	dsRed	female_1	dmd	a	10^-6
2.24	0	0.10132	dsRed	female_1	dmd	a	10^-6
2.28	0	0.0510264	dsRed	female_1	dmd	a	10^-6
2.32	0	0.0693548	dsRed	female_1	dmd	a	10^-6
2.36	0	0.0769795	dsRed	female_1	dmd	a	10^-6
2.4	0	0.0510264	dsRed	female_1	dmd	a	10^-6
2.44	0	0.0555718	dsRed	female_1	dmd	a	10^-6
2.48	0	0.0860704	dsRed	female_1	dmd	a	10^-6
2.52	0	0.0174487	dsRed	female_1	dmd	a	10^-6
2.56	0	0.0250733	dsRed	female_1	dmd	a	10^-6
2.6	0	0.0876833	dsRed	female_1	dmd	a	10^-6
2.64	0	0.0982405	dsRed	female_1	dmd	a	10^-6
2.68	0	0.130352	dsRed	female_1	dmd	a	10^-6
2.72	0	0.093695	dsRed	female_1	dmd	a	10^-6
2.76	0	0.168475	dsRed	female_1	dmd	a	10^-6
2.8	0	0.0846041	dsRed	female_1	dmd	a	10^-6
2.84	0	0.131818	dsRed	female_1	dmd	a	10^-6
2.88	0	0.0906158	dsRed	female_1	dmd	a	10^-6
2.92	0	0.137977	dsRed	female_1	dmd	a	10^-6
2.96	0	0.072434	dsRed	female_1	dmd	a	10^-6
3	0	0.0784457	dsRed	female_1	dmd	a	10^-6
3.04	0	0.0479472	dsRed	female_1	dmd	a	10^-6
3.08	0	0.0617302	dsRed	female_1	dmd	a	10^-6
3.12	0	0.116569	dsRed	female_1	dmd	a	10^-6
3.16	0	0.0800587	dsRed	female_1	dmd	a	10^-6
3.2	0	0.0876833	dsRed	female_1	dmd	a	10^-6
3.24	0	0.105865	dsRed	female_1	dmd	a	10^-6
3.28	0	0.0982405	dsRed	female_1	dmd	a	10^-6
3.32	0	0.0906158	dsRed	female_1	dmd	a	10^-6
3.36	0	0.107478	dsRed	female_1	dmd	a	10^-6
3.4	0	0.0479472	dsRed	female_1	dmd	a	10^-6
3.44	0	0.072434	dsRed	female_1	dmd	a	10^-6
3.48	0	0.0815249	dsRed	female_1	dmd	a	10^-6
3.52	0	0.0648094	dsRed	female_1	dmd	a	10^-6
3.56	0	0.0953079	dsRed	female_1	dmd	a	10^-6
3.6	0	0.0800587	dsRed	female_1	dmd	a	10^-6
3.64	0	0.0434018	dsRed	female_1	dmd	a	10^-6
3.68	0	0.0648094	dsRed	female_1	dmd	a	10^-6
3.72	0	0.0829912	dsRed	female_1	dmd	a	10^-6
3.76	0	0.058651	dsRed	female_1	dmd	a	10^-6
3.8	0	0.0967742	dsRed	female_1	dmd	a	10^-6
3.84	0	0.0617302	dsRed	female_1	dmd	a	10^-6
3.88	0	0.0205279	dsRed	female_1	dmd	a	10^-6
3.92	0	0.0739003	dsRed	female_1	dmd	a	10^-6
3.96	0	0.0800587	dsRed	female_1	dmd	a	10^-6
4	0	0.0753666	dsRed	female_1	dmd	a	10^-6
4.04	0	0.0953079	dsRed	female_1	dmd	a	10^-6
4.08	0	0.0876833	dsRed	female_1	dmd	a	10^-6
4.12	0	0.0876833	dsRed	female_1	dmd	a	10^-6
4.16	0	0.0922287	dsRed	female_1	dmd	a	10^-6
4.2	0	0.102933	dsRed	female_1	dmd	a	10^-6
4.24	0	0.0846041	dsRed	female_1	dmd	a	10^-6
4.28	0	0.0906158	dsRed	female_1	dmd	a	10^-6
4.32	0	0.0769795	dsRed	female_1	dmd	a	10^-6
4.36	0	0.0922287	dsRed	female_1	dmd	a	10^-6
4.4	0	0.0846041	dsRed	female_1	dmd	a	10^-6
4.44	0	0.105865	dsRed	female_1	dmd	a	10^-6
4.48	0	0.119648	dsRed	female_1	dmd	a	10^-6
4.52	0	0.147067	dsRed	female_1	dmd	a	10^-6
4.56	0	0.104399	dsRed	female_1	dmd	a	10^-6
4.6	0	0.17302	dsRed	female_1	dmd	a	10^-6
4.64	0	0.180645	dsRed	female_1	dmd	a	10^-6
4.68	0	0.191349	dsRed	female_1	dmd	a	10^-6
4.72	0	0.166862	dsRed	female_1	dmd	a	10^-6
4.76	0	0.150147	dsRed	female_1	dmd	a	10^-6
4.8	0	0.165396	dsRed	female_1	dmd	a	10^-6
4.84	0	0.16085	dsRed	female_1	dmd	a	10^-6
4.88	0	0.180645	dsRed	female_1	dmd	a	10^-6
4.92	0	0.166862	dsRed	female_1	dmd	a	10^-6
4.96	0	0.169941	dsRed	female_1	dmd	a	10^-6
5	0	0.186804	dsRed	female_1	dmd	a	10^-6
5.04	0	0.177566	dsRed	female_1	dmd	a	10^-6
5.08	0	0.230938	dsRed	female_1	dmd	a	10^-6
5.12	0	0.203519	dsRed	female_1	dmd	a	10^-6
5.16	0	0.209677	dsRed	female_1	dmd	a	10^-6
5.2	0	0.249267	dsRed	female_1	dmd	a	10^-6
5.24	0	0.279765	dsRed	female_1	dmd	a	10^-6
5.28	0	0.259971	dsRed	female_1	dmd	a	10^-6
5.32	0	0.204985	dsRed	female_1	dmd	a	10^-6
5.36	0	0.237097	dsRed	female_1	dmd	a	10^-6
5.4	0	0.255425	dsRed	female_1	dmd	a	10^-6
5.44	0	0.230938	dsRed	female_1	dmd	a	10^-6
5.48	0	0.226393	dsRed	female_1	dmd	a	10^-6
5.52	0	0.244721	dsRed	female_1	dmd	a	10^-6
5.56	0	0.247801	dsRed	female_1	dmd	a	10^-6
5.6	0	0.247801	dsRed	female_1	dmd	a	10^-6
5.64	0	0.284311	dsRed	female_1	dmd	a	10^-6
5.68	0	0.267595	dsRed	female_1	dmd	a	10^-6
5.72	0	0.258358	dsRed	female_1	dmd	a	10^-6
5.76	0	0.273607	dsRed	female_1	dmd	a	10^-6
5.8	0	0.293548	dsRed	female_1	dmd	a	10^-6
5.84	0	0.276686	dsRed	female_1	dmd	a	10^-6
5.88	0	0.352933	dsRed	female_1	dmd	a	10^-6
5.92	0	0.27522	dsRed	female_1	dmd	a	10^-6
5.96	0	0.316422	dsRed	female_1	dmd	a	10^-6
6	0	0.29956	dsRed	female_1	dmd	a	10^-6
6.04	0	0.281232	dsRed	female_1	dmd	a	10^-6
6.08	0	0.317889	dsRed	female_1	dmd	a	10^-6
6.12	0	0.316422	dsRed	female_1	dmd	a	10^-6
6.16	0	0.324047	dsRed	female_1	dmd	a	10^-6
6.2	0	0.293548	dsRed	female_1	dmd	a	10^-6
6.24	0	0.324047	dsRed	female_1	dmd	a	10^-6
6.28	0	0.28739	dsRed	female_1	dmd	a	10^-6
6.32	0	0.29956	dsRed	female_1	dmd	a	10^-6
6.36	0	0.348387	dsRed	female_1	dmd	a	10^-6
6.4	0	0.345308	dsRed	female_1	dmd	a	10^-6
6.44	0	0.284311	dsRed	female_1	dmd	a	10^-6
6.48	0	0.360557	dsRed	female_1	dmd	a	10^-6
6.52	0	0.320968	dsRed	female_1	dmd	a	10^-6
6.56	0	0.330059	dsRed	female_1	dmd	a	10^-6
6.6	0	0.342229	dsRed	female_1	dmd	a	10^-6
6.64	0	0.310264	dsRed	female_1	dmd	a	10^-6
6.68	0	0.305719	dsRed	female_1	dmd	a	10^-6
6.72	0	0.320968	dsRed	female_1	dmd	a	10^-6
6.76	0	0.330059	dsRed	female_1	dmd	a	10^-6
6.8	0	0.354546	dsRed	female_1	dmd	a	10^-6
6.84	0	0.357478	dsRed	female_1	dmd	a	10^-6
6.88	0	0.317889	dsRed	female_1	dmd	a	10^-6
6.92	0	0.31173	dsRed	female_1	dmd	a	10^-6
6.96	0	0.340763	dsRed	female_1	dmd	a	10^-6
7	0	0.316422	dsRed	female_1	dmd	a	10^-6
7.04	0	0.316422	dsRed	female_1	dmd	a	10^-6
7.08	0	0.372727	dsRed	female_1	dmd	a	10^-6
7.12	0	0.339296	dsRed	female_1	dmd	a	10^-6
7.16	0	0.340763	dsRed	female_1	dmd	a	10^-6
7.2	0	0.363636	dsRed	female_1	dmd	a	10^-6
7.24	0	0.334604	dsRed	female_1	dmd	a	10^-6
7.28	0	0.328592	dsRed	female_1	dmd	a	10^-6
7.32	0	0.346921	dsRed	female_1	dmd	a	10^-6
7.36	0	0.360557	dsRed	female_1	dmd	a	10^-6
7.4	0	0.351466	dsRed	female_1	dmd	a	10^-6
7.44	0	0.404839	dsRed	female_1	dmd	a	10^-6
7.48	0	0.375806	dsRed	female_1	dmd	a	10^-6
7.52	0	0.400293	dsRed	female_1	dmd	a	10^-6
7.56	0	0.444428	dsRed	female_1	dmd	a	10^-6
7.6	0	0.418475	dsRed	female_1	dmd	a	10^-6
7.64	0	0.409384	dsRed	female_1	dmd	a	10^-6
7.68	0	0.417009	dsRed	female_1	dmd	a	10^-6
7.72	0	0.404839	dsRed	female_1	dmd	a	10^-6
7.76	0	0.427713	dsRed	female_1	dmd	a	10^-6
7.8	0	0.394135	dsRed	female_1	dmd	a	10^-6
7.84	0	0.377419	dsRed	female_1	dmd	a	10^-6
7.88	0	0.377419	dsRed	female_1	dmd	a	10^-6
7.92	0	0.415542	dsRed	female_1	dmd	a	10^-6
7.96	0	0.401759	dsRed	female_1	dmd	a	10^-6
8	0	0.397214	dsRed	female_1	dmd	a	10^-6
8.04	0	0.435337	dsRed	female_1	dmd	a	10^-6
8.08	0	0.421554	dsRed	female_1	dmd	a	10^-6
8.12	0	0.46129	dsRed	female_1	dmd	a	10^-6
8.16	0	0.442962	dsRed	female_1	dmd	a	10^-6
8.2	0	0.458211	dsRed	female_1	dmd	a	10^-6
8.24	0	0.441349	dsRed	female_1	dmd	a	10^-6
8.28	0	0.420088	dsRed	female_1	dmd	a	10^-6
8.32	0	0.429179	dsRed	female_1	dmd	a	10^-6
8.36	0	0.448974	dsRed	female_1	dmd	a	10^-6
8.4	0	0.46129	dsRed	female_1	dmd	a	10^-6
8.44	0	0.441349	dsRed	female_1	dmd	a	10^-6
8.48	0	0.481085	dsRed	female_1	dmd	a	10^-6
8.52	0	0.459677	dsRed	female_1	dmd	a	10^-6
8.56	0	0.46129	dsRed	female_1	dmd	a	10^-6
8.6	0	0.442962	dsRed	female_1	dmd	a	10^-6
8.64	0	0.467302	dsRed	female_1	dmd	a	10^-6
8.68	0	0.446041	dsRed	female_1	dmd	a	10^-6
8.72	0	0.444428	dsRed	female_1	dmd	a	10^-6
8.76	0	0.497801	dsRed	female_1	dmd	a	10^-6
8.8	0	0.467302	dsRed	female_1	dmd	a	10^-6
8.84	0	0.481085	dsRed	female_1	dmd	a	10^-6
8.88	0	0.462757	dsRed	female_1	dmd	a	10^-6
8.92	0	0.458211	dsRed	female_1	dmd	a	10^-6
8.96	0	0.48871	dsRed	female_1	dmd	a	10^-6
9	0	0.478006	dsRed	female_1	dmd	a	10^-6
9.04	0	0.471847	dsRed	female_1	dmd	a	10^-6
9.08	0	0.485631	dsRed	female_1	dmd	a	10^-6
9.12	0	0.517595	dsRed	female_1	dmd	a	10^-6
9.16	0	0.514663	dsRed	female_1	dmd	a	10^-6
9.2	0	0.481085	dsRed	female_1	dmd	a	10^-6
9.24	0	0.509971	dsRed	female_1	dmd	a	10^-6
9.28	0	0.499414	dsRed	female_1	dmd	a	10^-6
9.32	0	0.534458	dsRed	female_1	dmd	a	10^-6
9.36	0	0.529912	dsRed	female_1	dmd	a	10^-6
9.4	0	0.532845	dsRed	female_1	dmd	a	10^-6
9.44	0	0.548094	dsRed	female_1	dmd	a	10^-6
9.48	0	0.560411	dsRed	female_1	dmd	a	10^-6
9.52	0	0.540469	dsRed	female_1	dmd	a	10^-6
9.56	0	0.589296	dsRed	female_1	dmd	a	10^-6
9.6	0	0.534458	dsRed	female_1	dmd	a	10^-6
9.64	0	0.546628	dsRed	female_1	dmd	a	10^-6
9.68	0	0.532845	dsRed	female_1	dmd	a	10^-6
9.72	0	0.560411	dsRed	female_1	dmd	a	10^-6
9.76	0	0.570968	dsRed	female_1	dmd	a	10^-6
9.8	0	0.545161	dsRed	female_1	dmd	a	10^-6
9.84	0	0.568035	dsRed	female_1	dmd	a	10^-6
9.88	0	0.548094	dsRed	female_1	dmd	a	10^-6
9.92	0	0.548094	dsRed	female_1	dmd	a	10^-6
9.96	0	0.574047	dsRed	female_1	dmd	a	10^-6
10	0	0.58783	dsRed	female_1	dmd	a	10^-6
-1.96	0	0.0296188	dsRed	female_1	dmd	a	10^-5
-1.92	0	0.0677419	dsRed	female_1	dmd	a	10^-5
-1.88	0	0.0464809	dsRed	female_1	dmd	a	10^-5
-1.84	0	0.0617302	dsRed	female_1	dmd	a	10^-5
-1.8	0	0.0555718	dsRed	female_1	dmd	a	10^-5
-1.76	0	-0.0052786	dsRed	female_1	dmd	a	10^-5
-1.72	0	0.0860704	dsRed	female_1	dmd	a	10^-5
-1.68	0	0.0571848	dsRed	female_1	dmd	a	10^-5
-1.64	0	0.072434	dsRed	female_1	dmd	a	10^-5
-1.6	0	0.0753666	dsRed	female_1	dmd	a	10^-5
-1.56	0	0.0555718	dsRed	female_1	dmd	a	10^-5
-1.52	0	0.0693548	dsRed	female_1	dmd	a	10^-5
-1.48	0	0.0753666	dsRed	female_1	dmd	a	10^-5
-1.44	0	0.104399	dsRed	female_1	dmd	a	10^-5
-1.4	0	0.0753666	dsRed	female_1	dmd	a	10^-5
-1.36	0	0.0876833	dsRed	female_1	dmd	a	10^-5
-1.32	0	0.0662757	dsRed	female_1	dmd	a	10^-5
-1.28	0	0.0281525	dsRed	female_1	dmd	a	10^-5
-1.24	0	0.0677419	dsRed	female_1	dmd	a	10^-5
-1.2	0	0.0693548	dsRed	female_1	dmd	a	10^-5
-1.16	0	0.0571848	dsRed	female_1	dmd	a	10^-5
-1.12	0	0.0052786	dsRed	female_1	dmd	a	10^-5
-1.08	0	0.0479472	dsRed	female_1	dmd	a	10^-5
-1.04	0	0.0708211	dsRed	female_1	dmd	a	10^-5
-1	0	0.0343109	dsRed	female_1	dmd	a	10^-5
-0.96	0	0.023607	dsRed	female_1	dmd	a	10^-5
-0.92	0	0.0541056	dsRed	female_1	dmd	a	10^-5
-0.88	0	0.0434018	dsRed	female_1	dmd	a	10^-5
-0.84	0	0.0281525	dsRed	female_1	dmd	a	10^-5
-0.8	0	0.0281525	dsRed	female_1	dmd	a	10^-5
-0.76	0	-0.0143695	dsRed	female_1	dmd	a	10^-5
-0.72	0	0.0281525	dsRed	female_1	dmd	a	10^-5
-0.68	0	0.0343109	dsRed	female_1	dmd	a	10^-5
-0.64	0	0.0143695	dsRed	female_1	dmd	a	10^-5
-0.6	0	0.0021994	dsRed	female_1	dmd	a	10^-5
-0.56	0	0.0083578	dsRed	female_1	dmd	a	10^-5
-0.52	0	0.0067449	dsRed	female_1	dmd	a	10^-5
-0.48	0	-0.0219941	dsRed	female_1	dmd	a	10^-5
-0.44	0	0.023607	dsRed	female_1	dmd	a	10^-5
-0.4	0	0.0067449	dsRed	female_1	dmd	a	10^-5
-0.36	0	-0.0021994	dsRed	female_1	dmd	a	10^-5
-0.32	0	-0.0067449	dsRed	female_1	dmd	a	10^-5
-0.28	0	0.0067449	dsRed	female_1	dmd	a	10^-5
-0.24	0	0.0326979	dsRed	female_1	dmd	a	10^-5
-0.2	0	0.0143695	dsRed	female_1	dmd	a	10^-5
-0.16	0	-0.0067449	dsRed	female_1	dmd	a	10^-5
-0.12	0	-0.011437	dsRed	female_1	dmd	a	10^-5
-0.08	0	-0.0205279	dsRed	female_1	dmd	a	10^-5
-0.04	0	-0.0083578	dsRed	female_1	dmd	a	10^-5
0	1	0.0076246	dsRed	female_1	dmd	a	10^-5
0.04	1	-0.0121701	dsRed	female_1	dmd	a	10^-5
0.08	1	0.021261	dsRed	female_1	dmd	a	10^-5
0.12	1	0.0076246	dsRed	female_1	dmd	a	10^-5
0.16	1	-0.0228739	dsRed	female_1	dmd	a	10^-5
0.2	1	0.056305	dsRed	female_1	dmd	a	10^-5
0.24	1	0.121994	dsRed	female_1	dmd	a	10^-5
0.28	1	0.233285	dsRed	female_1	dmd	a	10^-5
0.32	1	0.282111	dsRed	female_1	dmd	a	10^-5
0.36	1	0.292669	dsRed	female_1	dmd	a	10^-5
0.4	1	0.317155	dsRed	female_1	dmd	a	10^-5
0.44	1	0.329325	dsRed	female_1	dmd	a	10^-5
0.48	1	0.282111	dsRed	female_1	dmd	a	10^-5
0.52	1	0.347654	dsRed	female_1	dmd	a	10^-5
0.56	1	0.341496	dsRed	female_1	dmd	a	10^-5
0.6	1	0.353666	dsRed	female_1	dmd	a	10^-5
0.64	1	0.375073	dsRed	female_1	dmd	a	10^-5
0.68	1	0.338416	dsRed	female_1	dmd	a	10^-5
0.72	1	0.378153	dsRed	female_1	dmd	a	10^-5
0.76	1	0.343108	dsRed	female_1	dmd	a	10^-5
0.8	1	0.36129	dsRed	female_1	dmd	a	10^-5
0.84	1	0.384164	dsRed	female_1	dmd	a	10^-5
0.88	1	0.358358	dsRed	female_1	dmd	a	10^-5
0.92	1	0.352199	dsRed	female_1	dmd	a	10^-5
0.96	1	0.368915	dsRed	female_1	dmd	a	10^-5
1	0	0.31173	dsRed	female_1	dmd	a	10^-5
1.04	0	0.331672	dsRed	female_1	dmd	a	10^-5
1.08	0	0.342229	dsRed	female_1	dmd	a	10^-5
1.12	0	0.310264	dsRed	female_1	dmd	a	10^-5
1.16	0	0.334604	dsRed	female_1	dmd	a	10^-5
1.2	0	0.316422	dsRed	female_1	dmd	a	10^-5
1.24	0	0.269062	dsRed	female_1	dmd	a	10^-5
1.28	0	0.265982	dsRed	female_1	dmd	a	10^-5
1.32	0	0.255425	dsRed	female_1	dmd	a	10^-5
1.36	0	0.235484	dsRed	female_1	dmd	a	10^-5
1.4	0	0.259971	dsRed	female_1	dmd	a	10^-5
1.44	0	0.215689	dsRed	female_1	dmd	a	10^-5
1.48	0	0.183724	dsRed	female_1	dmd	a	10^-5
1.52	0	0.159238	dsRed	female_1	dmd	a	10^-5
1.56	0	0.136364	dsRed	female_1	dmd	a	10^-5
1.6	0	0.157771	dsRed	female_1	dmd	a	10^-5
1.64	0	0.121114	dsRed	female_1	dmd	a	10^-5
1.68	0	0.127273	dsRed	female_1	dmd	a	10^-5
1.72	0	0.127273	dsRed	female_1	dmd	a	10^-5
1.76	0	0.131818	dsRed	female_1	dmd	a	10^-5
1.8	0	0.130352	dsRed	female_1	dmd	a	10^-5
1.84	0	0.093695	dsRed	female_1	dmd	a	10^-5
1.88	0	0.127273	dsRed	female_1	dmd	a	10^-5
1.92	0	0.0998534	dsRed	female_1	dmd	a	10^-5
1.96	0	0.0967742	dsRed	female_1	dmd	a	10^-5
2	0	0.0998534	dsRed	female_1	dmd	a	10^-5
2.04	0	0.115103	dsRed	female_1	dmd	a	10^-5
2.08	0	0.102933	dsRed	female_1	dmd	a	10^-5
2.12	0	0.118182	dsRed	female_1	dmd	a	10^-5
2.16	0	0.0829912	dsRed	female_1	dmd	a	10^-5
2.2	0	0.0846041	dsRed	female_1	dmd	a	10^-5
2.24	0	0.107478	dsRed	female_1	dmd	a	10^-5
2.28	0	0.0982405	dsRed	female_1	dmd	a	10^-5
2.32	0	0.0617302	dsRed	female_1	dmd	a	10^-5
2.36	0	0.0617302	dsRed	female_1	dmd	a	10^-5
2.4	0	0.0677419	dsRed	female_1	dmd	a	10^-5
2.44	0	0.0967742	dsRed	female_1	dmd	a	10^-5
2.48	0	0.0662757	dsRed	female_1	dmd	a	10^-5
2.52	0	0.0281525	dsRed	female_1	dmd	a	10^-5
2.56	0	0.023607	dsRed	female_1	dmd	a	10^-5
2.6	0	0.0067449	dsRed	female_1	dmd	a	10^-5
2.64	0	-0.0129032	dsRed	female_1	dmd	a	10^-5
2.68	0	-0.0038123	dsRed	female_1	dmd	a	10^-5
2.72	0	-0.044868	dsRed	female_1	dmd	a	10^-5
2.76	0	-0.0281525	dsRed	female_1	dmd	a	10^-5
2.8	0	-0.023607	dsRed	female_1	dmd	a	10^-5
2.84	0	-0.0464809	dsRed	female_1	dmd	a	10^-5
2.88	0	-0.0510264	dsRed	female_1	dmd	a	10^-5
2.92	0	-0.104399	dsRed	female_1	dmd	a	10^-5
2.96	0	-0.0479472	dsRed	female_1	dmd	a	10^-5
3	0	-0.0739003	dsRed	female_1	dmd	a	10^-5
3.04	0	-0.0708211	dsRed	female_1	dmd	a	10^-5
3.08	0	-0.0601173	dsRed	female_1	dmd	a	10^-5
3.12	0	-0.0753666	dsRed	female_1	dmd	a	10^-5
3.16	0	-0.0571848	dsRed	female_1	dmd	a	10^-5
3.2	0	-0.0846041	dsRed	female_1	dmd	a	10^-5
3.24	0	-0.0662757	dsRed	female_1	dmd	a	10^-5
3.28	0	-0.0541056	dsRed	female_1	dmd	a	10^-5
3.32	0	-0.0571848	dsRed	female_1	dmd	a	10^-5
3.36	0	-0.0631965	dsRed	female_1	dmd	a	10^-5
3.4	0	-0.072434	dsRed	female_1	dmd	a	10^-5
3.44	0	-0.0617302	dsRed	female_1	dmd	a	10^-5
3.48	0	-0.0662757	dsRed	female_1	dmd	a	10^-5
3.52	0	-0.0648094	dsRed	female_1	dmd	a	10^-5
3.56	0	-0.072434	dsRed	female_1	dmd	a	10^-5
3.6	0	-0.0495601	dsRed	female_1	dmd	a	10^-5
3.64	0	-0.0662757	dsRed	female_1	dmd	a	10^-5
3.68	0	-0.0631965	dsRed	female_1	dmd	a	10^-5
3.72	0	-0.0266862	dsRed	female_1	dmd	a	10^-5
3.76	0	-0.0343109	dsRed	female_1	dmd	a	10^-5
3.8	0	-0.0281525	dsRed	female_1	dmd	a	10^-5
3.84	0	-0.0495601	dsRed	female_1	dmd	a	10^-5
3.88	0	-0.044868	dsRed	female_1	dmd	a	10^-5
3.92	0	-0.0343109	dsRed	female_1	dmd	a	10^-5
3.96	0	-0.0434018	dsRed	female_1	dmd	a	10^-5
4	0	-0.0541056	dsRed	female_1	dmd	a	10^-5
4.04	0	-0.0357771	dsRed	female_1	dmd	a	10^-5
4.08	0	-0.0571848	dsRed	female_1	dmd	a	10^-5
4.12	0	-0.0555718	dsRed	female_1	dmd	a	10^-5
4.16	0	-0.0510264	dsRed	female_1	dmd	a	10^-5
4.2	0	-0.0159824	dsRed	female_1	dmd	a	10^-5
4.24	0	0.009824	dsRed	female_1	dmd	a	10^-5
4.28	0	-0.0067449	dsRed	female_1	dmd	a	10^-5
4.32	0	-0.0296188	dsRed	female_1	dmd	a	10^-5
4.36	0	0.0129032	dsRed	female_1	dmd	a	10^-5
4.4	0	-0.0266862	dsRed	female_1	dmd	a	10^-5
4.44	0	0.0038123	dsRed	female_1	dmd	a	10^-5
4.48	0	-0.0007331	dsRed	female_1	dmd	a	10^-5
4.52	0	-0.0052786	dsRed	female_1	dmd	a	10^-5
4.56	0	-0.0067449	dsRed	female_1	dmd	a	10^-5
4.6	0	-0.009824	dsRed	female_1	dmd	a	10^-5
4.64	0	0.0007331	dsRed	female_1	dmd	a	10^-5
4.68	0	0.0067449	dsRed	female_1	dmd	a	10^-5
4.72	0	-0.0357771	dsRed	female_1	dmd	a	10^-5
4.76	0	-0.0403226	dsRed	female_1	dmd	a	10^-5
4.8	0	-0.0007331	dsRed	female_1	dmd	a	10^-5
4.84	0	-0.0174487	dsRed	female_1	dmd	a	10^-5
4.88	0	0.0007331	dsRed	female_1	dmd	a	10^-5
4.92	0	-0.0052786	dsRed	female_1	dmd	a	10^-5
4.96	0	-0.0250733	dsRed	female_1	dmd	a	10^-5
5	0	-0.0357771	dsRed	female_1	dmd	a	10^-5
5.04	0	0.0038123	dsRed	female_1	dmd	a	10^-5
5.08	0	-0.0021994	dsRed	female_1	dmd	a	10^-5
5.12	0	-0.0434018	dsRed	female_1	dmd	a	10^-5
5.16	0	-0.0205279	dsRed	female_1	dmd	a	10^-5
5.2	0	-0.0021994	dsRed	female_1	dmd	a	10^-5
5.24	0	-0.0007331	dsRed	female_1	dmd	a	10^-5
5.28	0	0.0129032	dsRed	female_1	dmd	a	10^-5
5.32	0	-0.0007331	dsRed	female_1	dmd	a	10^-5
5.36	0	0.0021994	dsRed	female_1	dmd	a	10^-5
5.4	0	0.009824	dsRed	female_1	dmd	a	10^-5
5.44	0	0.023607	dsRed	female_1	dmd	a	10^-5
5.48	0	-0.0007331	dsRed	female_1	dmd	a	10^-5
5.52	0	0.0067449	dsRed	female_1	dmd	a	10^-5
5.56	0	-0.0038123	dsRed	female_1	dmd	a	10^-5
5.6	0	0.0038123	dsRed	female_1	dmd	a	10^-5
5.64	0	0.0312317	dsRed	female_1	dmd	a	10^-5
5.68	0	0.0052786	dsRed	female_1	dmd	a	10^-5
5.72	0	0.0479472	dsRed	female_1	dmd	a	10^-5
5.76	0	0.0205279	dsRed	female_1	dmd	a	10^-5
5.8	0	0.0219941	dsRed	female_1	dmd	a	10^-5
5.84	0	0.0159824	dsRed	female_1	dmd	a	10^-5
5.88	0	0.0067449	dsRed	female_1	dmd	a	10^-5
5.92	0	0.0357771	dsRed	female_1	dmd	a	10^-5
5.96	0	0.009824	dsRed	female_1	dmd	a	10^-5
6	0	-0.011437	dsRed	female_1	dmd	a	10^-5
6.04	0	0.0143695	dsRed	female_1	dmd	a	10^-5
6.08	0	0.0083578	dsRed	female_1	dmd	a	10^-5
6.12	0	0.0143695	dsRed	female_1	dmd	a	10^-5
6.16	0	0.0326979	dsRed	female_1	dmd	a	10^-5
6.2	0	0.0219941	dsRed	female_1	dmd	a	10^-5
6.24	0	-0.011437	dsRed	female_1	dmd	a	10^-5
6.28	0	0.0143695	dsRed	female_1	dmd	a	10^-5
6.32	0	0.0281525	dsRed	female_1	dmd	a	10^-5
6.36	0	0.0312317	dsRed	female_1	dmd	a	10^-5
6.4	0	0.0266862	dsRed	female_1	dmd	a	10^-5
6.44	0	0.0190616	dsRed	female_1	dmd	a	10^-5
6.48	0	0.0784457	dsRed	female_1	dmd	a	10^-5
6.52	0	0.0524927	dsRed	female_1	dmd	a	10^-5
6.56	0	0.0479472	dsRed	female_1	dmd	a	10^-5
6.6	0	0.0159824	dsRed	female_1	dmd	a	10^-5
6.64	0	0.0250733	dsRed	female_1	dmd	a	10^-5
6.68	0	0.0372434	dsRed	female_1	dmd	a	10^-5
6.72	0	0.0250733	dsRed	female_1	dmd	a	10^-5
6.76	0	0.0479472	dsRed	female_1	dmd	a	10^-5
6.8	0	0.0434018	dsRed	female_1	dmd	a	10^-5
6.84	0	0.0159824	dsRed	female_1	dmd	a	10^-5
6.88	0	0.0464809	dsRed	female_1	dmd	a	10^-5
6.92	0	0.072434	dsRed	female_1	dmd	a	10^-5
6.96	0	0.0708211	dsRed	female_1	dmd	a	10^-5
7	0	0.0434018	dsRed	female_1	dmd	a	10^-5
7.04	0	0.023607	dsRed	female_1	dmd	a	10^-5
7.08	0	0.0541056	dsRed	female_1	dmd	a	10^-5
7.12	0	0.0357771	dsRed	female_1	dmd	a	10^-5
7.16	0	0.0007331	dsRed	female_1	dmd	a	10^-5
7.2	0	0.0524927	dsRed	female_1	dmd	a	10^-5
7.24	0	0.0434018	dsRed	female_1	dmd	a	10^-5
7.28	0	0.0372434	dsRed	female_1	dmd	a	10^-5
7.32	0	0.0571848	dsRed	female_1	dmd	a	10^-5
7.36	0	0.044868	dsRed	female_1	dmd	a	10^-5
7.4	0	0.0250733	dsRed	female_1	dmd	a	10^-5
7.44	0	0.0388563	dsRed	female_1	dmd	a	10^-5
7.48	0	0.0541056	dsRed	female_1	dmd	a	10^-5
7.52	0	0.0403226	dsRed	female_1	dmd	a	10^-5
7.56	0	0.0631965	dsRed	female_1	dmd	a	10^-5
7.6	0	0.0357771	dsRed	female_1	dmd	a	10^-5
7.64	0	0.072434	dsRed	female_1	dmd	a	10^-5
7.68	0	0.0555718	dsRed	female_1	dmd	a	10^-5
7.72	0	0.0631965	dsRed	female_1	dmd	a	10^-5
7.76	0	0.105865	dsRed	female_1	dmd	a	10^-5
7.8	0	0.0800587	dsRed	female_1	dmd	a	10^-5
7.84	0	0.0708211	dsRed	female_1	dmd	a	10^-5
7.88	0	0.0388563	dsRed	female_1	dmd	a	10^-5
7.92	0	0.044868	dsRed	female_1	dmd	a	10^-5
7.96	0	0.0739003	dsRed	female_1	dmd	a	10^-5
8	0	0.0510264	dsRed	female_1	dmd	a	10^-5
8.04	0	0.0693548	dsRed	female_1	dmd	a	10^-5
8.08	0	0.0541056	dsRed	female_1	dmd	a	10^-5
8.12	0	0.0815249	dsRed	female_1	dmd	a	10^-5
8.16	0	0.0846041	dsRed	female_1	dmd	a	10^-5
8.2	0	0.0739003	dsRed	female_1	dmd	a	10^-5
8.24	0	0.0906158	dsRed	female_1	dmd	a	10^-5
8.28	0	0.0982405	dsRed	female_1	dmd	a	10^-5
8.32	0	0.0571848	dsRed	female_1	dmd	a	10^-5
8.36	0	0.0601173	dsRed	female_1	dmd	a	10^-5
8.4	0	0.0784457	dsRed	female_1	dmd	a	10^-5
8.44	0	0.0631965	dsRed	female_1	dmd	a	10^-5
8.48	0	0.0829912	dsRed	female_1	dmd	a	10^-5
8.52	0	0.0753666	dsRed	female_1	dmd	a	10^-5
8.56	0	0.093695	dsRed	female_1	dmd	a	10^-5
8.6	0	0.108944	dsRed	female_1	dmd	a	10^-5
8.64	0	0.0800587	dsRed	female_1	dmd	a	10^-5
8.68	0	0.0800587	dsRed	female_1	dmd	a	10^-5
8.72	0	0.0922287	dsRed	female_1	dmd	a	10^-5
8.76	0	0.0753666	dsRed	female_1	dmd	a	10^-5
8.8	0	0.0967742	dsRed	female_1	dmd	a	10^-5
8.84	0	0.0860704	dsRed	female_1	dmd	a	10^-5
8.88	0	0.058651	dsRed	female_1	dmd	a	10^-5
8.92	0	0.105865	dsRed	female_1	dmd	a	10^-5
8.96	0	0.0800587	dsRed	female_1	dmd	a	10^-5
9	0	0.0708211	dsRed	female_1	dmd	a	10^-5
9.04	0	0.0922287	dsRed	female_1	dmd	a	10^-5
9.08	0	0.0860704	dsRed	female_1	dmd	a	10^-5
9.12	0	0.0953079	dsRed	female_1	dmd	a	10^-5
9.16	0	0.105865	dsRed	female_1	dmd	a	10^-5
9.2	0	0.0967742	dsRed	female_1	dmd	a	10^-5
9.24	0	0.119648	dsRed	female_1	dmd	a	10^-5
9.28	0	0.0982405	dsRed	female_1	dmd	a	10^-5
9.32	0	0.122727	dsRed	female_1	dmd	a	10^-5
9.36	0	0.0906158	dsRed	female_1	dmd	a	10^-5
9.4	0	0.0739003	dsRed	female_1	dmd	a	10^-5
9.44	0	0.108944	dsRed	female_1	dmd	a	10^-5
9.48	0	0.0784457	dsRed	female_1	dmd	a	10^-5
9.52	0	0.110557	dsRed	female_1	dmd	a	10^-5
9.56	0	0.0891496	dsRed	female_1	dmd	a	10^-5
9.6	0	0.0631965	dsRed	female_1	dmd	a	10^-5
9.64	0	0.0982405	dsRed	female_1	dmd	a	10^-5
9.68	0	0.104399	dsRed	female_1	dmd	a	10^-5
9.72	0	0.105865	dsRed	female_1	dmd	a	10^-5
9.76	0	0.137977	dsRed	female_1	dmd	a	10^-5
9.8	0	0.10132	dsRed	female_1	dmd	a	10^-5
9.84	0	0.0876833	dsRed	female_1	dmd	a	10^-5
9.88	0	0.107478	dsRed	female_1	dmd	a	10^-5
9.92	0	0.0631965	dsRed	female_1	dmd	a	10^-5
9.96	0	0.0967742	dsRed	female_1	dmd	a	10^-5
10	0	0.0982405	dsRed	female_1	dmd	a	10^-5
-1.96	0	0.0174487	dsRed	female_1	dmd	a	10^-4
-1.92	0	0.0343109	dsRed	female_1	dmd	a	10^-4
-1.88	0	0.0326979	dsRed	female_1	dmd	a	10^-4
-1.84	0	0.0524927	dsRed	female_1	dmd	a	10^-4
-1.8	0	0.023607	dsRed	female_1	dmd	a	10^-4
-1.76	0	0.0129032	dsRed	female_1	dmd	a	10^-4
-1.72	0	0.0510264	dsRed	female_1	dmd	a	10^-4
-1.68	0	-0.0052786	dsRed	female_1	dmd	a	10^-4
-1.64	0	0.0403226	dsRed	female_1	dmd	a	10^-4
-1.6	0	0.0419355	dsRed	female_1	dmd	a	10^-4
-1.56	0	0.0281525	dsRed	female_1	dmd	a	10^-4
-1.52	0	0.0266862	dsRed	female_1	dmd	a	10^-4
-1.48	0	0.0419355	dsRed	female_1	dmd	a	10^-4
-1.44	0	0.0343109	dsRed	female_1	dmd	a	10^-4
-1.4	0	0.0617302	dsRed	female_1	dmd	a	10^-4
-1.36	0	0.0677419	dsRed	female_1	dmd	a	10^-4
-1.32	0	0.0739003	dsRed	female_1	dmd	a	10^-4
-1.28	0	0.072434	dsRed	female_1	dmd	a	10^-4
-1.24	0	0.0829912	dsRed	female_1	dmd	a	10^-4
-1.2	0	0.0555718	dsRed	female_1	dmd	a	10^-4
-1.16	0	0.0846041	dsRed	female_1	dmd	a	10^-4
-1.12	0	0.0541056	dsRed	female_1	dmd	a	10^-4
-1.08	0	0.072434	dsRed	female_1	dmd	a	10^-4
-1.04	0	0.0708211	dsRed	female_1	dmd	a	10^-4
-1	0	0.0617302	dsRed	female_1	dmd	a	10^-4
-0.96	0	0.105865	dsRed	female_1	dmd	a	10^-4
-0.92	0	0.0631965	dsRed	female_1	dmd	a	10^-4
-0.88	0	0.0829912	dsRed	female_1	dmd	a	10^-4
-0.84	0	0.0693548	dsRed	female_1	dmd	a	10^-4
-0.8	0	0.0906158	dsRed	female_1	dmd	a	10^-4
-0.76	0	0.10132	dsRed	female_1	dmd	a	10^-4
-0.72	0	0.0479472	dsRed	female_1	dmd	a	10^-4
-0.68	0	0.0601173	dsRed	female_1	dmd	a	10^-4
-0.64	0	0.0219941	dsRed	female_1	dmd	a	10^-4
-0.6	0	0.0067449	dsRed	female_1	dmd	a	10^-4
-0.56	0	0.0312317	dsRed	female_1	dmd	a	10^-4
-0.52	0	0.0083578	dsRed	female_1	dmd	a	10^-4
-0.48	0	0.023607	dsRed	female_1	dmd	a	10^-4
-0.44	0	0.023607	dsRed	female_1	dmd	a	10^-4
-0.4	0	0.0266862	dsRed	female_1	dmd	a	10^-4
-0.36	0	0.0159824	dsRed	female_1	dmd	a	10^-4
-0.32	0	0.0083578	dsRed	female_1	dmd	a	10^-4
-0.28	0	0.0007331	dsRed	female_1	dmd	a	10^-4
-0.24	0	-0.0219941	dsRed	female_1	dmd	a	10^-4
-0.2	0	0.0174487	dsRed	female_1	dmd	a	10^-4
-0.16	0	-0.0266862	dsRed	female_1	dmd	a	10^-4
-0.12	0	0.0266862	dsRed	female_1	dmd	a	10^-4
-0.08	0	-0.0143695	dsRed	female_1	dmd	a	10^-4
-0.04	0	0.0038123	dsRed	female_1	dmd	a	10^-4
0	1	-0.0060117	dsRed	female_1	dmd	a	10^-4
0.04	1	0.0029326	dsRed	female_1	dmd	a	10^-4
0.08	1	-0.0029326	dsRed	female_1	dmd	a	10^-4
0.12	1	-0.0136364	dsRed	female_1	dmd	a	10^-4
0.16	1	0.0228739	dsRed	female_1	dmd	a	10^-4
0.2	1	0.16305	dsRed	female_1	dmd	a	10^-4
0.24	1	0.239296	dsRed	female_1	dmd	a	10^-4
0.28	1	0.378153	dsRed	female_1	dmd	a	10^-4
0.32	1	0.460411	dsRed	female_1	dmd	a	10^-4
0.36	1	0.405572	dsRed	female_1	dmd	a	10^-4
0.4	1	0.487976	dsRed	female_1	dmd	a	10^-4
0.44	1	0.500147	dsRed	female_1	dmd	a	10^-4
0.48	1	0.5261	dsRed	female_1	dmd	a	10^-4
0.52	1	0.506158	dsRed	female_1	dmd	a	10^-4
0.56	1	0.483285	dsRed	female_1	dmd	a	10^-4
0.6	1	0.504692	dsRed	female_1	dmd	a	10^-4
0.64	1	0.493988	dsRed	female_1	dmd	a	10^-4
0.68	1	0.469648	dsRed	female_1	dmd	a	10^-4
0.72	1	0.471114	dsRed	female_1	dmd	a	10^-4
0.76	1	0.4239	dsRed	female_1	dmd	a	10^-4
0.8	1	0.43607	dsRed	female_1	dmd	a	10^-4
0.84	1	0.455865	dsRed	female_1	dmd	a	10^-4
0.88	1	0.408651	dsRed	female_1	dmd	a	10^-4
0.92	1	0.404106	dsRed	female_1	dmd	a	10^-4
0.96	1	0.387243	dsRed	female_1	dmd	a	10^-4
1	0	0.375806	dsRed	female_1	dmd	a	10^-4
1.04	0	0.357478	dsRed	female_1	dmd	a	10^-4
1.08	0	0.360557	dsRed	female_1	dmd	a	10^-4
1.12	0	0.345308	dsRed	female_1	dmd	a	10^-4
1.16	0	0.336217	dsRed	female_1	dmd	a	10^-4
1.2	0	0.305719	dsRed	female_1	dmd	a	10^-4
1.24	0	0.298094	dsRed	female_1	dmd	a	10^-4
1.28	0	0.296481	dsRed	female_1	dmd	a	10^-4
1.32	0	0.269062	dsRed	female_1	dmd	a	10^-4
1.36	0	0.221848	dsRed	female_1	dmd	a	10^-4
1.4	0	0.270674	dsRed	female_1	dmd	a	10^-4
1.44	0	0.240176	dsRed	female_1	dmd	a	10^-4
1.48	0	0.21261	dsRed	female_1	dmd	a	10^-4
1.52	0	0.208065	dsRed	female_1	dmd	a	10^-4
1.56	0	0.186804	dsRed	female_1	dmd	a	10^-4
1.6	0	0.17302	dsRed	female_1	dmd	a	10^-4
1.64	0	0.145601	dsRed	female_1	dmd	a	10^-4
1.68	0	0.180645	dsRed	female_1	dmd	a	10^-4
1.72	0	0.16393	dsRed	female_1	dmd	a	10^-4
1.76	0	0.130352	dsRed	female_1	dmd	a	10^-4
1.8	0	0.127273	dsRed	female_1	dmd	a	10^-4
1.84	0	0.0784457	dsRed	female_1	dmd	a	10^-4
1.88	0	0.121114	dsRed	female_1	dmd	a	10^-4
1.92	0	0.0922287	dsRed	female_1	dmd	a	10^-4
1.96	0	0.0753666	dsRed	female_1	dmd	a	10^-4
2	0	0.0967742	dsRed	female_1	dmd	a	10^-4
2.04	0	0.0617302	dsRed	female_1	dmd	a	10^-4
2.08	0	0.0343109	dsRed	female_1	dmd	a	10^-4
2.12	0	0.0708211	dsRed	female_1	dmd	a	10^-4
2.16	0	0.0343109	dsRed	female_1	dmd	a	10^-4
2.2	0	0.0205279	dsRed	female_1	dmd	a	10^-4
2.24	0	0.0281525	dsRed	female_1	dmd	a	10^-4
2.28	0	0.0190616	dsRed	female_1	dmd	a	10^-4
2.32	0	0.0281525	dsRed	female_1	dmd	a	10^-4
2.36	0	-0.0067449	dsRed	female_1	dmd	a	10^-4
2.4	0	-0.0038123	dsRed	female_1	dmd	a	10^-4
2.44	0	0.0205279	dsRed	female_1	dmd	a	10^-4
2.48	0	0.0190616	dsRed	female_1	dmd	a	10^-4
2.52	0	0.0159824	dsRed	female_1	dmd	a	10^-4
2.56	0	-0.0052786	dsRed	female_1	dmd	a	10^-4
2.6	0	-0.0326979	dsRed	female_1	dmd	a	10^-4
2.64	0	-0.009824	dsRed	female_1	dmd	a	10^-4
2.68	0	-0.0266862	dsRed	female_1	dmd	a	10^-4
2.72	0	-0.0038123	dsRed	female_1	dmd	a	10^-4
2.76	0	-0.0190616	dsRed	female_1	dmd	a	10^-4
2.8	0	-0.0571848	dsRed	female_1	dmd	a	10^-4
2.84	0	0.0067449	dsRed	female_1	dmd	a	10^-4
2.88	0	-0.0326979	dsRed	female_1	dmd	a	10^-4
2.92	0	-0.0021994	dsRed	female_1	dmd	a	10^-4
2.96	0	-0.0266862	dsRed	female_1	dmd	a	10^-4
3	0	-0.0524927	dsRed	female_1	dmd	a	10^-4
3.04	0	-0.0479472	dsRed	female_1	dmd	a	10^-4
3.08	0	-0.0906158	dsRed	female_1	dmd	a	10^-4
3.12	0	-0.0662757	dsRed	female_1	dmd	a	10^-4
3.16	0	-0.0524927	dsRed	female_1	dmd	a	10^-4
3.2	0	-0.0784457	dsRed	female_1	dmd	a	10^-4
3.24	0	-0.0617302	dsRed	female_1	dmd	a	10^-4
3.28	0	-0.0769795	dsRed	female_1	dmd	a	10^-4
3.32	0	-0.0982405	dsRed	female_1	dmd	a	10^-4
3.36	0	-0.072434	dsRed	female_1	dmd	a	10^-4
3.4	0	-0.108944	dsRed	female_1	dmd	a	10^-4
3.44	0	-0.104399	dsRed	female_1	dmd	a	10^-4
3.48	0	-0.0784457	dsRed	female_1	dmd	a	10^-4
3.52	0	-0.0982405	dsRed	female_1	dmd	a	10^-4
3.56	0	-0.128739	dsRed	female_1	dmd	a	10^-4
3.6	0	-0.058651	dsRed	female_1	dmd	a	10^-4
3.64	0	-0.125806	dsRed	female_1	dmd	a	10^-4
3.68	0	-0.0891496	dsRed	female_1	dmd	a	10^-4
3.72	0	-0.0982405	dsRed	female_1	dmd	a	10^-4
3.76	0	-0.0953079	dsRed	female_1	dmd	a	10^-4
3.8	0	-0.0815249	dsRed	female_1	dmd	a	10^-4
3.84	0	-0.119648	dsRed	female_1	dmd	a	10^-4
3.88	0	-0.0739003	dsRed	female_1	dmd	a	10^-4
3.92	0	-0.102933	dsRed	female_1	dmd	a	10^-4
3.96	0	-0.0891496	dsRed	female_1	dmd	a	10^-4
4	0	-0.0753666	dsRed	female_1	dmd	a	10^-4
4.04	0	-0.0891496	dsRed	female_1	dmd	a	10^-4
4.08	0	-0.0891496	dsRed	female_1	dmd	a	10^-4
4.12	0	-0.0631965	dsRed	female_1	dmd	a	10^-4
4.16	0	-0.0860704	dsRed	female_1	dmd	a	10^-4
4.2	0	-0.0555718	dsRed	female_1	dmd	a	10^-4
4.24	0	-0.0524927	dsRed	female_1	dmd	a	10^-4
4.28	0	-0.072434	dsRed	female_1	dmd	a	10^-4
4.32	0	-0.0739003	dsRed	female_1	dmd	a	10^-4
4.36	0	-0.0631965	dsRed	female_1	dmd	a	10^-4
4.4	0	-0.0388563	dsRed	female_1	dmd	a	10^-4
4.44	0	-0.044868	dsRed	female_1	dmd	a	10^-4
4.48	0	-0.072434	dsRed	female_1	dmd	a	10^-4
4.52	0	-0.0541056	dsRed	female_1	dmd	a	10^-4
4.56	0	-0.0495601	dsRed	female_1	dmd	a	10^-4
4.6	0	-0.0434018	dsRed	female_1	dmd	a	10^-4
4.64	0	-0.0419355	dsRed	female_1	dmd	a	10^-4
4.68	0	-0.0174487	dsRed	female_1	dmd	a	10^-4
4.72	0	-0.0829912	dsRed	female_1	dmd	a	10^-4
4.76	0	-0.023607	dsRed	female_1	dmd	a	10^-4
4.8	0	-0.0281525	dsRed	female_1	dmd	a	10^-4
4.84	0	0.0250733	dsRed	female_1	dmd	a	10^-4
4.88	0	-0.0357771	dsRed	female_1	dmd	a	10^-4
4.92	0	-0.0403226	dsRed	female_1	dmd	a	10^-4
4.96	0	0.0038123	dsRed	female_1	dmd	a	10^-4
5	0	-0.0083578	dsRed	female_1	dmd	a	10^-4
5.04	0	-0.0388563	dsRed	female_1	dmd	a	10^-4
5.08	0	0.0021994	dsRed	female_1	dmd	a	10^-4
5.12	0	-0.0296188	dsRed	female_1	dmd	a	10^-4
5.16	0	-0.0495601	dsRed	female_1	dmd	a	10^-4
5.2	0	0.0159824	dsRed	female_1	dmd	a	10^-4
5.24	0	-0.0434018	dsRed	female_1	dmd	a	10^-4
5.28	0	-0.011437	dsRed	female_1	dmd	a	10^-4
5.32	0	0.0174487	dsRed	female_1	dmd	a	10^-4
5.36	0	0.009824	dsRed	female_1	dmd	a	10^-4
5.4	0	0.0083578	dsRed	female_1	dmd	a	10^-4
5.44	0	-0.011437	dsRed	female_1	dmd	a	10^-4
5.48	0	0.0007331	dsRed	female_1	dmd	a	10^-4
5.52	0	0.0190616	dsRed	female_1	dmd	a	10^-4
5.56	0	0.011437	dsRed	female_1	dmd	a	10^-4
5.6	0	-0.0007331	dsRed	female_1	dmd	a	10^-4
5.64	0	0.0021994	dsRed	female_1	dmd	a	10^-4
5.68	0	0.023607	dsRed	female_1	dmd	a	10^-4
5.72	0	-0.0143695	dsRed	female_1	dmd	a	10^-4
5.76	0	0.0250733	dsRed	female_1	dmd	a	10^-4
5.8	0	0.0052786	dsRed	female_1	dmd	a	10^-4
5.84	0	0.0174487	dsRed	female_1	dmd	a	10^-4
5.88	0	0.0159824	dsRed	female_1	dmd	a	10^-4
5.92	0	0.0464809	dsRed	female_1	dmd	a	10^-4
5.96	0	0.0510264	dsRed	female_1	dmd	a	10^-4
[truncated: 127,601 more rows]
